# Supplementary material for: Relating Functional Connectivity and Alcohol Use Disorder: A Systematic Review and Derivation of Relevance Maps for Regions and Connections
Source: Hum Brain Mapp. 2025 Feb 7;46(2):e70156. doi: 10.1002/hbm.70156 (PMC11803412; doi:10.1002/hbm.70156)
Supplement: Supplementary file 2 — Table S1. Results table: Overview of all the significant results collected from the studies included in the review, used for the generation of the relevance maps. Table S2. FC relevance matrix: Tabular form of the FC relevance matrix, first outcome described in the manuscript. Table S3. Region ranking: Full list of the regions of interest as defined in the Anatomical Automated Labelling atlas, version 3.1 (AAL3, Rolls et al., 2020) and their respective number of citations and frequency of appearance for whole‐brain and seed‐based analyses separately, sorted in descending order according the frequency of appearance in whole‐brain analyses. Table S4. Connection scores: Full list of the pairwise connections in AAL3 and their respective score and count of positive and negative results for whole‐brain and seed‐base analyses separately, sorted in descending order first according to the score in whole‐brain analyses and then to the one in seed‐based analyses. [file HBM-46-e70156-s002.xlsx]

## Sheet: Table S1 - Results table
Paper index	Analysis index	Result index	Reference	DOI	Independent Variable	Parcellation	Whole brain?	Relevant Region A	MNI-Coord. A	AAL3 Region A	Relevant Region B	MNI-Coord. B	AAL3 Region B	Dependent Variables	Effect of AUD	Effect direction	Effect score	Significance	Sample Size	Sample Characteristics	Notes	Results category	Column1	Column2	Column3	Column4	Column5	Column6	Column7	Column8	Column9	Column10	Column11	Column12	Column13	Column14	Column15	Column16	Column17	Column18	Column19	Column20	Column21	Column22	Column23	Column24	Column25	Column26	Column27
1	1.1	1	Bordier et al., 2022	10.1111/adb.13096	participation coefficient of anterior insula	Crossley et al. (2013)	1	anterior insula		Insula_L				group comparison	increased centrality of anterior insula in AUD patients	0			AUD: 35 (females: 0%, age: 45±9), HC: 34 (females: 0%, age: 41±10)	AUD AUDIT score: 26.67±6.53, HC AUDIT score: 2.82±2.25; AUD ADS: 2.16±2.44, HC ADS: 14.08±6.55	males, recently detoxified, (age 45 ± 9, abstinence days 21 ± 7, 260 ± 120 [g]/day of alcohol pretreatment)	2.2
1	1.1	2	Bordier et al., 2022	10.1111/adb.13096	participation coefficient of anterior insula	Crossley et al. (2013)	1	anterior insula		Insula_R				group comparison	increased centrality of anterior insula in AUD patients	0			AUD: 35 (females: 0%, age: 45±9), HC: 34 (females: 0%, age: 41±10)	AUD AUDIT score: 26.67±6.53, HC AUDIT score: 2.82±2.25; AUD ADS: 2.16±2.44, HC ADS: 14.08±6.55	males, recently detoxified, (age 45 ± 9, abstinence days 21 ± 7, 260 ± 120 [g]/day of alcohol pretreatment)	2.2
2	2.1	3	Bracht et al., 2021	10.1038/s41398-021-01384-w	level of FC in nucleus accumbens-orbitofrontal cortex	seeds and predefined mask from WFUPickatlas 3.0	0	R orbitofrontal cortex		OFCmed_R	nucleus accumbens		N_Acc_L	score of craving in AUD	nucleus accumbens-orbitofrontal cortex FC positively correlates with craving in AUD	1	r=0.390	p=0,014	AUD: 39 (females: 38.46%, age: 41.92±8.55), HC: 18 (females: 33.33%, age: 40.44±12.12)	AUD AUDIT score: 24.43±7.25, HC AUDIT score: 4.00±1.88; AUD AUD scale: 29.40±6.83, HC AUD scale: 0.83±1.30	18-59 yo, 4 weeks abstinence, undergoing therapy treatment	1.2
2	2.1	4	Bracht et al., 2021	10.1038/s41398-021-01384-w	level of FC in nucleus accumbens-orbitofrontal cortex	seeds and predefined mask from WFUPickatlas 3.0	0	R orbitofrontal cortex		OFCant_R	nucleus accumbens		N_Acc_R	score of craving in AUD	nucleus accumbens-orbitofrontal cortex FC positively correlates with craving in AUD	1	r=0.390	p=0,014	AUD: 39 (females: 38.46%, age: 41.92±8.55), HC: 18 (females: 33.33%, age: 40.44±12.12)	AUD AUDIT score: 24.43±7.25, HC AUDIT score: 4.00±1.88; AUD AUD scale: 29.40±6.83, HC AUD scale: 0.83±1.30	18-59 yo, 4 weeks abstinence, undergoing therapy treatment	1.2
2	2.1	5	Bracht et al., 2021	10.1038/s41398-021-01384-w	level of FC in nucleus accumbens-orbitofrontal cortex	seeds and predefined mask from WFUPickatlas 3.0	0	R orbitofrontal cortex		OFCpost_R	nucleus accumbens		N_Acc_L	score of craving in AUD	nucleus accumbens-orbitofrontal cortex FC positively correlates with craving in AUD	1	r=0.390	p=0,014	AUD: 39 (females: 38.46%, age: 41.92±8.55), HC: 18 (females: 33.33%, age: 40.44±12.12)	AUD AUDIT score: 24.43±7.25, HC AUDIT score: 4.00±1.88; AUD AUD scale: 29.40±6.83, HC AUD scale: 0.83±1.30	18-59 yo, 4 weeks abstinence, undergoing therapy treatment	1.2
2	2.1	6	Bracht et al., 2021	10.1038/s41398-021-01384-w	level of FC in nucleus accumbens-orbitofrontal cortex	seeds and predefined mask from WFUPickatlas 3.0	0	R orbitofrontal cortex		OFClat_R	nucleus accumbens		N_Acc_R	score of craving in AUD	nucleus accumbens-orbitofrontal cortex FC positively correlates with craving in AUD	1	r=0.390	p=0,014	AUD: 39 (females: 38.46%, age: 41.92±8.55), HC: 18 (females: 33.33%, age: 40.44±12.12)	AUD AUDIT score: 24.43±7.25, HC AUDIT score: 4.00±1.88; AUD AUD scale: 29.40±6.83, HC AUD scale: 0.83±1.30	18-59 yo, 4 weeks abstinence, undergoing therapy treatment	1.2
2	2.1	7	Bracht et al., 2021	10.1038/s41398-021-01384-w	level of FC in nucleus accumbens-orbitofrontal cortex	seeds and predefined mask from WFUPickatlas 3.0	0	L orbitofrontal cortex		OFCmed_L	nucleus accumbens		N_Acc_L	score of craving in AUD	nucleus accumbens-orbitofrontal cortex FC positively correlates with craving in AUD	1	r=0.477	p=0,002	AUD: 39 (females: 38.46%, age: 41.92±8.55), HC: 18 (females: 33.33%, age: 40.44±12.12)	AUD AUDIT score: 24.43±7.25, HC AUDIT score: 4.00±1.88; AUD AUD scale: 29.40±6.83, HC AUD scale: 0.83±1.30	18-59 yo, 4 weeks abstinence, undergoing therapy treatment	1.2
2	2.1	8	Bracht et al., 2021	10.1038/s41398-021-01384-w	level of FC in nucleus accumbens-orbitofrontal cortex	seeds and predefined mask from WFUPickatlas 3.0	0	L orbitofrontal cortex		OFCant_L	nucleus accumbens		N_Acc_R	score of craving in AUD	nucleus accumbens-orbitofrontal cortex FC positively correlates with craving in AUD	1	r=0.477	p=0,002	AUD: 39 (females: 38.46%, age: 41.92±8.55), HC: 18 (females: 33.33%, age: 40.44±12.12)	AUD AUDIT score: 24.43±7.25, HC AUDIT score: 4.00±1.88; AUD AUD scale: 29.40±6.83, HC AUD scale: 0.83±1.30	18-59 yo, 4 weeks abstinence, undergoing therapy treatment	1.2
2	2.1	9	Bracht et al., 2021	10.1038/s41398-021-01384-w	level of FC in nucleus accumbens-orbitofrontal cortex	seeds and predefined mask from WFUPickatlas 3.0	0	L orbitofrontal cortex		OFCpost_L	nucleus accumbens		N_Acc_L	score of craving in AUD	nucleus accumbens-orbitofrontal cortex FC positively correlates with craving in AUD	1	r=0.477	p=0,002	AUD: 39 (females: 38.46%, age: 41.92±8.55), HC: 18 (females: 33.33%, age: 40.44±12.12)	AUD AUDIT score: 24.43±7.25, HC AUDIT score: 4.00±1.88; AUD AUD scale: 29.40±6.83, HC AUD scale: 0.83±1.30	18-59 yo, 4 weeks abstinence, undergoing therapy treatment	1.2
2	2.1	10	Bracht et al., 2021	10.1038/s41398-021-01384-w	level of FC in nucleus accumbens-orbitofrontal cortex	seeds and predefined mask from WFUPickatlas 3.0	0	L orbitofrontal cortex		OFClat_L	nucleus accumbens		N_Acc_R	score of craving in AUD	nucleus accumbens-orbitofrontal cortex FC positively correlates with craving in AUD	1	r=0.477	p=0,002	AUD: 39 (females: 38.46%, age: 41.92±8.55), HC: 18 (females: 33.33%, age: 40.44±12.12)	AUD AUDIT score: 24.43±7.25, HC AUDIT score: 4.00±1.88; AUD AUD scale: 29.40±6.83, HC AUD scale: 0.83±1.30	18-59 yo, 4 weeks abstinence, undergoing therapy treatment	1.2
3	3.1	11	Camchong et al., 2022	10.1093/cercor/bhab374	average intra - network connectivity	cortical Schaefer 400, subcortical Harvard-Oxford atlases	0	incentive salience network (caudate, nucleus accumbens, pallidum, putamen, motor cortex)		Precentral_L				difference between abstainers and relapsers	lower connectivity in relapsers than abstainers in all the networks at baseline	0		p=0.005	45 (females: 39.1%, age: 42.50±9.41)	PACS (Penn Alcohol Craving Scale): ABS: 21.21±8.12, REL: 21.10±6.46	all AUD; 25 ABS, those that remained abstinent in the 4-month follow-up period; 20 REL, those that relapsed during the 4-month follow-up period;	2.1
3	3.1	12	Camchong et al., 2022	10.1093/cercor/bhab374	average intra - network connectivity	cortical Schaefer 400, subcortical Harvard-Oxford atlases	0	incentive salience network (caudate, nucleus accumbens, pallidum, putamen, motor cortex)		Precentral_R				difference between abstainers and relapsers	lower connectivity in relapsers than abstainers in all the networks at baseline	0		p=0.005	45 (females: 39.1%, age: 42.50±9.41)	PACS (Penn Alcohol Craving Scale): ABS: 21.21±8.12, REL: 21.10±6.46	all AUD; 25 ABS, those that remained abstinent in the 4-month follow-up period; 20 REL, those that relapsed during the 4-month follow-up period;	2.1
3	3.1	13	Camchong et al., 2022	10.1093/cercor/bhab374	average intra - network connectivity	cortical Schaefer 400, subcortical Harvard-Oxford atlases	0	incentive salience network (caudate, nucleus accumbens, pallidum, putamen, motor cortex)		Caudate_L				difference between abstainers and relapsers	lower connectivity in relapsers than abstainers in all the networks at baseline	0		p=0.005	45 (females: 39.1%, age: 42.50±9.41)	PACS (Penn Alcohol Craving Scale): ABS: 21.21±8.12, REL: 21.10±6.46	all AUD; 25 ABS, those that remained abstinent in the 4-month follow-up period; 20 REL, those that relapsed during the 4-month follow-up period;	2.1
3	3.1	14	Camchong et al., 2022	10.1093/cercor/bhab374	average intra - network connectivity	cortical Schaefer 400, subcortical Harvard-Oxford atlases	0	incentive salience network (caudate, nucleus accumbens, pallidum, putamen, motor cortex)		Caudate_R				difference between abstainers and relapsers	lower connectivity in relapsers than abstainers in all the networks at baseline	0		p=0.005	45 (females: 39.1%, age: 42.50±9.41)	PACS (Penn Alcohol Craving Scale): ABS: 21.21±8.12, REL: 21.10±6.46	all AUD; 25 ABS, those that remained abstinent in the 4-month follow-up period; 20 REL, those that relapsed during the 4-month follow-up period;	2.1
3	3.1	15	Camchong et al., 2022	10.1093/cercor/bhab374	average intra - network connectivity	cortical Schaefer 400, subcortical Harvard-Oxford atlases	0	incentive salience network (caudate, nucleus accumbens, pallidum, putamen, motor cortex)		Putamen_L				difference between abstainers and relapsers	lower connectivity in relapsers than abstainers in all the networks at baseline	0		p=0.005	45 (females: 39.1%, age: 42.50±9.41)	PACS (Penn Alcohol Craving Scale): ABS: 21.21±8.12, REL: 21.10±6.46	all AUD; 25 ABS, those that remained abstinent in the 4-month follow-up period; 20 REL, those that relapsed during the 4-month follow-up period;	2.1
3	3.1	16	Camchong et al., 2022	10.1093/cercor/bhab374	average intra - network connectivity	cortical Schaefer 400, subcortical Harvard-Oxford atlases	0	incentive salience network (caudate, nucleus accumbens, pallidum, putamen, motor cortex)		Putamen_R				difference between abstainers and relapsers	lower connectivity in relapsers than abstainers in all the networks at baseline	0		p=0.005	45 (females: 39.1%, age: 42.50±9.41)	PACS (Penn Alcohol Craving Scale): ABS: 21.21±8.12, REL: 21.10±6.46	all AUD; 25 ABS, those that remained abstinent in the 4-month follow-up period; 20 REL, those that relapsed during the 4-month follow-up period;	2.1
3	3.1	17	Camchong et al., 2022	10.1093/cercor/bhab374	average intra - network connectivity	cortical Schaefer 400, subcortical Harvard-Oxford atlases	0	incentive salience network (caudate, nucleus accumbens, pallidum, putamen, motor cortex)		Pallidum_L				difference between abstainers and relapsers	lower connectivity in relapsers than abstainers in all the networks at baseline	0		p=0.005	45 (females: 39.1%, age: 42.50±9.41)	PACS (Penn Alcohol Craving Scale): ABS: 21.21±8.12, REL: 21.10±6.46	all AUD; 25 ABS, those that remained abstinent in the 4-month follow-up period; 20 REL, those that relapsed during the 4-month follow-up period;	2.1
3	3.1	18	Camchong et al., 2022	10.1093/cercor/bhab374	average intra - network connectivity	cortical Schaefer 400, subcortical Harvard-Oxford atlases	0	incentive salience network (caudate, nucleus accumbens, pallidum, putamen, motor cortex)		Pallidum_R				difference between abstainers and relapsers	lower connectivity in relapsers than abstainers in all the networks at baseline	0		p=0.005	45 (females: 39.1%, age: 42.50±9.41)	PACS (Penn Alcohol Craving Scale): ABS: 21.21±8.12, REL: 21.10±6.46	all AUD; 25 ABS, those that remained abstinent in the 4-month follow-up period; 20 REL, those that relapsed during the 4-month follow-up period;	2.1
3	3.1	19	Camchong et al., 2022	10.1093/cercor/bhab374	average intra - network connectivity	cortical Schaefer 400, subcortical Harvard-Oxford atlases	0	incentive salience network (caudate, nucleus accumbens, pallidum, putamen, motor cortex)		N_Acc_L				difference between abstainers and relapsers	lower connectivity in relapsers than abstainers in all the networks at baseline	0		p=0.005	45 (females: 39.1%, age: 42.50±9.41)	PACS (Penn Alcohol Craving Scale): ABS: 21.21±8.12, REL: 21.10±6.46	all AUD; 25 ABS, those that remained abstinent in the 4-month follow-up period; 20 REL, those that relapsed during the 4-month follow-up period;	2.1
3	3.1	20	Camchong et al., 2022	10.1093/cercor/bhab374	average intra - network connectivity	cortical Schaefer 400, subcortical Harvard-Oxford atlases	0	incentive salience network (caudate, nucleus accumbens, pallidum, putamen, motor cortex)		N_Acc_R				difference between abstainers and relapsers	lower connectivity in relapsers than abstainers in all the networks at baseline	0		p=0.005	45 (females: 39.1%, age: 42.50±9.41)	PACS (Penn Alcohol Craving Scale): ABS: 21.21±8.12, REL: 21.10±6.46	all AUD; 25 ABS, those that remained abstinent in the 4-month follow-up period; 20 REL, those that relapsed during the 4-month follow-up period;	2.1
3	3.1	21	Camchong et al., 2022	10.1093/cercor/bhab374	average intra - network connectivity	cortical Schaefer 400, subcortical Harvard-Oxford atlases	0	negative emotionality (amygdala, caudate, habenula, nucleus accumbens, pallidum, putamen)		Amygdala_L				difference between abstainers and relapsers	lower connectivity in relapsers than abstainers in all the networks at baseline	0		p=0.026	45 (females: 39.1%, age: 42.50±9.41)	PACS (Penn Alcohol Craving Scale): ABS: 21.21±8.12, REL: 21.10±6.46	all AUD; 25 ABS, those that remained abstinent in the 4-month follow-up period; 20 REL, those that relapsed during the 4-month follow-up period;	2.1
3	3.1	22	Camchong et al., 2022	10.1093/cercor/bhab374	average intra - network connectivity	cortical Schaefer 400, subcortical Harvard-Oxford atlases	0	negative emotionality (amygdala, caudate, habenula, nucleus accumbens, pallidum, putamen)		Amygdala_R				difference between abstainers and relapsers	lower connectivity in relapsers than abstainers in all the networks at baseline	0		p=0.026	45 (females: 39.1%, age: 42.50±9.41)	PACS (Penn Alcohol Craving Scale): ABS: 21.21±8.12, REL: 21.10±6.46	all AUD; 25 ABS, those that remained abstinent in the 4-month follow-up period; 20 REL, those that relapsed during the 4-month follow-up period;	2.1
3	3.1	23	Camchong et al., 2022	10.1093/cercor/bhab374	average intra - network connectivity	cortical Schaefer 400, subcortical Harvard-Oxford atlases	0	negative emotionality (amygdala, caudate, habenula, nucleus accumbens, pallidum, putamen)		Caudate_L				difference between abstainers and relapsers	lower connectivity in relapsers than abstainers in all the networks at baseline	0		p=0.026	45 (females: 39.1%, age: 42.50±9.41)	PACS (Penn Alcohol Craving Scale): ABS: 21.21±8.12, REL: 21.10±6.46	all AUD; 25 ABS, those that remained abstinent in the 4-month follow-up period; 20 REL, those that relapsed during the 4-month follow-up period;	2.1
3	3.1	24	Camchong et al., 2022	10.1093/cercor/bhab374	average intra - network connectivity	cortical Schaefer 400, subcortical Harvard-Oxford atlases	0	negative emotionality (amygdala, caudate, habenula, nucleus accumbens, pallidum, putamen)		Caudate_R				difference between abstainers and relapsers	lower connectivity in relapsers than abstainers in all the networks at baseline	0		p=0.026	45 (females: 39.1%, age: 42.50±9.41)	PACS (Penn Alcohol Craving Scale): ABS: 21.21±8.12, REL: 21.10±6.46	all AUD; 25 ABS, those that remained abstinent in the 4-month follow-up period; 20 REL, those that relapsed during the 4-month follow-up period;	2.1
3	3.1	25	Camchong et al., 2022	10.1093/cercor/bhab374	average intra - network connectivity	cortical Schaefer 400, subcortical Harvard-Oxford atlases	0	negative emotionality (amygdala, caudate, habenula, nucleus accumbens, pallidum, putamen)		Putamen_L				difference between abstainers and relapsers	lower connectivity in relapsers than abstainers in all the networks at baseline	0		p=0.026	45 (females: 39.1%, age: 42.50±9.41)	PACS (Penn Alcohol Craving Scale): ABS: 21.21±8.12, REL: 21.10±6.46	all AUD; 25 ABS, those that remained abstinent in the 4-month follow-up period; 20 REL, those that relapsed during the 4-month follow-up period;	2.1
3	3.1	26	Camchong et al., 2022	10.1093/cercor/bhab374	average intra - network connectivity	cortical Schaefer 400, subcortical Harvard-Oxford atlases	0	negative emotionality (amygdala, caudate, habenula, nucleus accumbens, pallidum, putamen)		Putamen_R				difference between abstainers and relapsers	lower connectivity in relapsers than abstainers in all the networks at baseline	0		p=0.026	45 (females: 39.1%, age: 42.50±9.41)	PACS (Penn Alcohol Craving Scale): ABS: 21.21±8.12, REL: 21.10±6.46	all AUD; 25 ABS, those that remained abstinent in the 4-month follow-up period; 20 REL, those that relapsed during the 4-month follow-up period;	2.1
3	3.1	27	Camchong et al., 2022	10.1093/cercor/bhab374	average intra - network connectivity	cortical Schaefer 400, subcortical Harvard-Oxford atlases	0	negative emotionality (amygdala, caudate, habenula, nucleus accumbens, pallidum, putamen)		Pallidum_L				difference between abstainers and relapsers	lower connectivity in relapsers than abstainers in all the networks at baseline	0		p=0.026	45 (females: 39.1%, age: 42.50±9.41)	PACS (Penn Alcohol Craving Scale): ABS: 21.21±8.12, REL: 21.10±6.46	all AUD; 25 ABS, those that remained abstinent in the 4-month follow-up period; 20 REL, those that relapsed during the 4-month follow-up period;	2.1
3	3.1	28	Camchong et al., 2022	10.1093/cercor/bhab374	average intra - network connectivity	cortical Schaefer 400, subcortical Harvard-Oxford atlases	0	negative emotionality (amygdala, caudate, habenula, nucleus accumbens, pallidum, putamen)		Pallidum_R				difference between abstainers and relapsers	lower connectivity in relapsers than abstainers in all the networks at baseline	0		p=0.026	45 (females: 39.1%, age: 42.50±9.41)	PACS (Penn Alcohol Craving Scale): ABS: 21.21±8.12, REL: 21.10±6.46	all AUD; 25 ABS, those that remained abstinent in the 4-month follow-up period; 20 REL, those that relapsed during the 4-month follow-up period;	2.1
3	3.1	29	Camchong et al., 2022	10.1093/cercor/bhab374	average intra - network connectivity	cortical Schaefer 400, subcortical Harvard-Oxford atlases	0	negative emotionality (amygdala, caudate, habenula, nucleus accumbens, pallidum, putamen)		N_Acc_L				difference between abstainers and relapsers	lower connectivity in relapsers than abstainers in all the networks at baseline	0		p=0.026	45 (females: 39.1%, age: 42.50±9.41)	PACS (Penn Alcohol Craving Scale): ABS: 21.21±8.12, REL: 21.10±6.46	all AUD; 25 ABS, those that remained abstinent in the 4-month follow-up period; 20 REL, those that relapsed during the 4-month follow-up period;	2.1
3	3.1	30	Camchong et al., 2022	10.1093/cercor/bhab374	average intra - network connectivity	cortical Schaefer 400, subcortical Harvard-Oxford atlases	0	negative emotionality (amygdala, caudate, habenula, nucleus accumbens, pallidum, putamen)		N_Acc_R				difference between abstainers and relapsers	lower connectivity in relapsers than abstainers in all the networks at baseline	0		p=0.026	45 (females: 39.1%, age: 42.50±9.41)	PACS (Penn Alcohol Craving Scale): ABS: 21.21±8.12, REL: 21.10±6.46	all AUD; 25 ABS, those that remained abstinent in the 4-month follow-up period; 20 REL, those that relapsed during the 4-month follow-up period;	2.1
3	3.1	31	Camchong et al., 2022	10.1093/cercor/bhab374	average intra - network connectivity	cortical Schaefer 400, subcortical Harvard-Oxford atlases	0	executive functioning go (caudate, nucleus accumbens, pallidum, putamen, anterior cingulate cortex, inferior frontal cortex, insula, medial prefrontal cortex)		Frontal_Sup_2_L				difference between abstainers and relapsers	lower connectivity in relapsers than abstainers in all the networks at baseline	0		p=0.008	45 (females: 39.1%, age: 42.50±9.41)	PACS (Penn Alcohol Craving Scale): ABS: 21.21±8.12, REL: 21.10±6.46	all AUD; 25 ABS, those that remained abstinent in the 4-month follow-up period; 20 REL, those that relapsed during the 4-month follow-up period;	2.1
3	3.1	32	Camchong et al., 2022	10.1093/cercor/bhab374	average intra - network connectivity	cortical Schaefer 400, subcortical Harvard-Oxford atlases	0	executive functioning go (caudate, nucleus accumbens, pallidum, putamen, anterior cingulate cortex, inferior frontal cortex, insula, medial prefrontal cortex)		Frontal_Sup_2_R				difference between abstainers and relapsers	lower connectivity in relapsers than abstainers in all the networks at baseline	0		p=0.008	45 (females: 39.1%, age: 42.50±9.41)	PACS (Penn Alcohol Craving Scale): ABS: 21.21±8.12, REL: 21.10±6.46	all AUD; 25 ABS, those that remained abstinent in the 4-month follow-up period; 20 REL, those that relapsed during the 4-month follow-up period;	2.1
3	3.1	33	Camchong et al., 2022	10.1093/cercor/bhab374	average intra - network connectivity	cortical Schaefer 400, subcortical Harvard-Oxford atlases	0	executive functioning go (caudate, nucleus accumbens, pallidum, putamen, anterior cingulate cortex, inferior frontal cortex, insula, medial prefrontal cortex)		Frontal_Inf_Oper_L				difference between abstainers and relapsers	lower connectivity in relapsers than abstainers in all the networks at baseline	0		p=0.008	45 (females: 39.1%, age: 42.50±9.41)	PACS (Penn Alcohol Craving Scale): ABS: 21.21±8.12, REL: 21.10±6.46	all AUD; 25 ABS, those that remained abstinent in the 4-month follow-up period; 20 REL, those that relapsed during the 4-month follow-up period;	2.1
3	3.1	34	Camchong et al., 2022	10.1093/cercor/bhab374	average intra - network connectivity	cortical Schaefer 400, subcortical Harvard-Oxford atlases	0	executive functioning go (caudate, nucleus accumbens, pallidum, putamen, anterior cingulate cortex, inferior frontal cortex, insula, medial prefrontal cortex)		Frontal_Inf_Oper_R				difference between abstainers and relapsers	lower connectivity in relapsers than abstainers in all the networks at baseline	0		p=0.008	45 (females: 39.1%, age: 42.50±9.41)	PACS (Penn Alcohol Craving Scale): ABS: 21.21±8.12, REL: 21.10±6.46	all AUD; 25 ABS, those that remained abstinent in the 4-month follow-up period; 20 REL, those that relapsed during the 4-month follow-up period;	2.1
3	3.1	35	Camchong et al., 2022	10.1093/cercor/bhab374	average intra - network connectivity	cortical Schaefer 400, subcortical Harvard-Oxford atlases	0	executive functioning go (caudate, nucleus accumbens, pallidum, putamen, anterior cingulate cortex, inferior frontal cortex, insula, medial prefrontal cortex)		Frontal_Inf_Tri_L				difference between abstainers and relapsers	lower connectivity in relapsers than abstainers in all the networks at baseline	0		p=0.008	45 (females: 39.1%, age: 42.50±9.41)	PACS (Penn Alcohol Craving Scale): ABS: 21.21±8.12, REL: 21.10±6.46	all AUD; 25 ABS, those that remained abstinent in the 4-month follow-up period; 20 REL, those that relapsed during the 4-month follow-up period;	2.1
3	3.1	36	Camchong et al., 2022	10.1093/cercor/bhab374	average intra - network connectivity	cortical Schaefer 400, subcortical Harvard-Oxford atlases	0	executive functioning go (caudate, nucleus accumbens, pallidum, putamen, anterior cingulate cortex, inferior frontal cortex, insula, medial prefrontal cortex)		Frontal_Inf_Tri_R				difference between abstainers and relapsers	lower connectivity in relapsers than abstainers in all the networks at baseline	0		p=0.008	45 (females: 39.1%, age: 42.50±9.41)	PACS (Penn Alcohol Craving Scale): ABS: 21.21±8.12, REL: 21.10±6.46	all AUD; 25 ABS, those that remained abstinent in the 4-month follow-up period; 20 REL, those that relapsed during the 4-month follow-up period;	2.1
3	3.1	37	Camchong et al., 2022	10.1093/cercor/bhab374	average intra - network connectivity	cortical Schaefer 400, subcortical Harvard-Oxford atlases	0	executive functioning go (caudate, nucleus accumbens, pallidum, putamen, anterior cingulate cortex, inferior frontal cortex, insula, medial prefrontal cortex)		Frontal_Inf_Orb_2_L				difference between abstainers and relapsers	lower connectivity in relapsers than abstainers in all the networks at baseline	0		p=0.008	45 (females: 39.1%, age: 42.50±9.41)	PACS (Penn Alcohol Craving Scale): ABS: 21.21±8.12, REL: 21.10±6.46	all AUD; 25 ABS, those that remained abstinent in the 4-month follow-up period; 20 REL, those that relapsed during the 4-month follow-up period;	2.1
3	3.1	38	Camchong et al., 2022	10.1093/cercor/bhab374	average intra - network connectivity	cortical Schaefer 400, subcortical Harvard-Oxford atlases	0	executive functioning go (caudate, nucleus accumbens, pallidum, putamen, anterior cingulate cortex, inferior frontal cortex, insula, medial prefrontal cortex)		Frontal_Inf_Orb_2_R				difference between abstainers and relapsers	lower connectivity in relapsers than abstainers in all the networks at baseline	0		p=0.008	45 (females: 39.1%, age: 42.50±9.41)	PACS (Penn Alcohol Craving Scale): ABS: 21.21±8.12, REL: 21.10±6.46	all AUD; 25 ABS, those that remained abstinent in the 4-month follow-up period; 20 REL, those that relapsed during the 4-month follow-up period;	2.1
3	3.1	39	Camchong et al., 2022	10.1093/cercor/bhab374	average intra - network connectivity	cortical Schaefer 400, subcortical Harvard-Oxford atlases	0	executive functioning go (caudate, nucleus accumbens, pallidum, putamen, anterior cingulate cortex, inferior frontal cortex, insula, medial prefrontal cortex)		Insula_L				difference between abstainers and relapsers	lower connectivity in relapsers than abstainers in all the networks at baseline	0		p=0.008	45 (females: 39.1%, age: 42.50±9.41)	PACS (Penn Alcohol Craving Scale): ABS: 21.21±8.12, REL: 21.10±6.46	all AUD; 25 ABS, those that remained abstinent in the 4-month follow-up period; 20 REL, those that relapsed during the 4-month follow-up period;	2.1
3	3.1	40	Camchong et al., 2022	10.1093/cercor/bhab374	average intra - network connectivity	cortical Schaefer 400, subcortical Harvard-Oxford atlases	0	executive functioning go (caudate, nucleus accumbens, pallidum, putamen, anterior cingulate cortex, inferior frontal cortex, insula, medial prefrontal cortex)		Insula_R				difference between abstainers and relapsers	lower connectivity in relapsers than abstainers in all the networks at baseline	0		p=0.008	45 (females: 39.1%, age: 42.50±9.41)	PACS (Penn Alcohol Craving Scale): ABS: 21.21±8.12, REL: 21.10±6.46	all AUD; 25 ABS, those that remained abstinent in the 4-month follow-up period; 20 REL, those that relapsed during the 4-month follow-up period;	2.1
3	3.1	41	Camchong et al., 2022	10.1093/cercor/bhab374	average intra - network connectivity	cortical Schaefer 400, subcortical Harvard-Oxford atlases	0	executive functioning go (caudate, nucleus accumbens, pallidum, putamen, anterior cingulate cortex, inferior frontal cortex, insula, medial prefrontal cortex)		Caudate_L				difference between abstainers and relapsers	lower connectivity in relapsers than abstainers in all the networks at baseline	0		p=0.008	45 (females: 39.1%, age: 42.50±9.41)	PACS (Penn Alcohol Craving Scale): ABS: 21.21±8.12, REL: 21.10±6.46	all AUD; 25 ABS, those that remained abstinent in the 4-month follow-up period; 20 REL, those that relapsed during the 4-month follow-up period;	2.1
3	3.1	42	Camchong et al., 2022	10.1093/cercor/bhab374	average intra - network connectivity	cortical Schaefer 400, subcortical Harvard-Oxford atlases	0	executive functioning go (caudate, nucleus accumbens, pallidum, putamen, anterior cingulate cortex, inferior frontal cortex, insula, medial prefrontal cortex)		Caudate_R				difference between abstainers and relapsers	lower connectivity in relapsers than abstainers in all the networks at baseline	0		p=0.008	45 (females: 39.1%, age: 42.50±9.41)	PACS (Penn Alcohol Craving Scale): ABS: 21.21±8.12, REL: 21.10±6.46	all AUD; 25 ABS, those that remained abstinent in the 4-month follow-up period; 20 REL, those that relapsed during the 4-month follow-up period;	2.1
3	3.1	43	Camchong et al., 2022	10.1093/cercor/bhab374	average intra - network connectivity	cortical Schaefer 400, subcortical Harvard-Oxford atlases	0	executive functioning go (caudate, nucleus accumbens, pallidum, putamen, anterior cingulate cortex, inferior frontal cortex, insula, medial prefrontal cortex)		Putamen_L				difference between abstainers and relapsers	lower connectivity in relapsers than abstainers in all the networks at baseline	0		p=0.008	45 (females: 39.1%, age: 42.50±9.41)	PACS (Penn Alcohol Craving Scale): ABS: 21.21±8.12, REL: 21.10±6.46	all AUD; 25 ABS, those that remained abstinent in the 4-month follow-up period; 20 REL, those that relapsed during the 4-month follow-up period;	2.1
3	3.1	44	Camchong et al., 2022	10.1093/cercor/bhab374	average intra - network connectivity	cortical Schaefer 400, subcortical Harvard-Oxford atlases	0	executive functioning go (caudate, nucleus accumbens, pallidum, putamen, anterior cingulate cortex, inferior frontal cortex, insula, medial prefrontal cortex)		Putamen_R				difference between abstainers and relapsers	lower connectivity in relapsers than abstainers in all the networks at baseline	0		p=0.008	45 (females: 39.1%, age: 42.50±9.41)	PACS (Penn Alcohol Craving Scale): ABS: 21.21±8.12, REL: 21.10±6.46	all AUD; 25 ABS, those that remained abstinent in the 4-month follow-up period; 20 REL, those that relapsed during the 4-month follow-up period;	2.1
3	3.1	45	Camchong et al., 2022	10.1093/cercor/bhab374	average intra - network connectivity	cortical Schaefer 400, subcortical Harvard-Oxford atlases	0	executive functioning go (caudate, nucleus accumbens, pallidum, putamen, anterior cingulate cortex, inferior frontal cortex, insula, medial prefrontal cortex)		Pallidum_L				difference between abstainers and relapsers	lower connectivity in relapsers than abstainers in all the networks at baseline	0		p=0.008	45 (females: 39.1%, age: 42.50±9.41)	PACS (Penn Alcohol Craving Scale): ABS: 21.21±8.12, REL: 21.10±6.46	all AUD; 25 ABS, those that remained abstinent in the 4-month follow-up period; 20 REL, those that relapsed during the 4-month follow-up period;	2.1
3	3.1	46	Camchong et al., 2022	10.1093/cercor/bhab374	average intra - network connectivity	cortical Schaefer 400, subcortical Harvard-Oxford atlases	0	executive functioning go (caudate, nucleus accumbens, pallidum, putamen, anterior cingulate cortex, inferior frontal cortex, insula, medial prefrontal cortex)		Pallidum_R				difference between abstainers and relapsers	lower connectivity in relapsers than abstainers in all the networks at baseline	0		p=0.008	45 (females: 39.1%, age: 42.50±9.41)	PACS (Penn Alcohol Craving Scale): ABS: 21.21±8.12, REL: 21.10±6.46	all AUD; 25 ABS, those that remained abstinent in the 4-month follow-up period; 20 REL, those that relapsed during the 4-month follow-up period;	2.1
3	3.1	47	Camchong et al., 2022	10.1093/cercor/bhab374	average intra - network connectivity	cortical Schaefer 400, subcortical Harvard-Oxford atlases	0	executive functioning go (caudate, nucleus accumbens, pallidum, putamen, anterior cingulate cortex, inferior frontal cortex, insula, medial prefrontal cortex)		ACC_pre_L				difference between abstainers and relapsers	lower connectivity in relapsers than abstainers in all the networks at baseline	0		p=0.008	45 (females: 39.1%, age: 42.50±9.41)	PACS (Penn Alcohol Craving Scale): ABS: 21.21±8.12, REL: 21.10±6.46	all AUD; 25 ABS, those that remained abstinent in the 4-month follow-up period; 20 REL, those that relapsed during the 4-month follow-up period;	2.1
3	3.1	48	Camchong et al., 2022	10.1093/cercor/bhab374	average intra - network connectivity	cortical Schaefer 400, subcortical Harvard-Oxford atlases	0	executive functioning go (caudate, nucleus accumbens, pallidum, putamen, anterior cingulate cortex, inferior frontal cortex, insula, medial prefrontal cortex)		ACC_pre_R				difference between abstainers and relapsers	lower connectivity in relapsers than abstainers in all the networks at baseline	0		p=0.008	45 (females: 39.1%, age: 42.50±9.41)	PACS (Penn Alcohol Craving Scale): ABS: 21.21±8.12, REL: 21.10±6.46	all AUD; 25 ABS, those that remained abstinent in the 4-month follow-up period; 20 REL, those that relapsed during the 4-month follow-up period;	2.1
3	3.1	49	Camchong et al., 2022	10.1093/cercor/bhab374	average intra - network connectivity	cortical Schaefer 400, subcortical Harvard-Oxford atlases	0	executive functioning go (caudate, nucleus accumbens, pallidum, putamen, anterior cingulate cortex, inferior frontal cortex, insula, medial prefrontal cortex)		ACC_sup_L				difference between abstainers and relapsers	lower connectivity in relapsers than abstainers in all the networks at baseline	0		p=0.008	45 (females: 39.1%, age: 42.50±9.41)	PACS (Penn Alcohol Craving Scale): ABS: 21.21±8.12, REL: 21.10±6.46	all AUD; 25 ABS, those that remained abstinent in the 4-month follow-up period; 20 REL, those that relapsed during the 4-month follow-up period;	2.1
3	3.1	50	Camchong et al., 2022	10.1093/cercor/bhab374	average intra - network connectivity	cortical Schaefer 400, subcortical Harvard-Oxford atlases	0	executive functioning go (caudate, nucleus accumbens, pallidum, putamen, anterior cingulate cortex, inferior frontal cortex, insula, medial prefrontal cortex)		ACC_sup_R				difference between abstainers and relapsers	lower connectivity in relapsers than abstainers in all the networks at baseline	0		p=0.008	45 (females: 39.1%, age: 42.50±9.41)	PACS (Penn Alcohol Craving Scale): ABS: 21.21±8.12, REL: 21.10±6.46	all AUD; 25 ABS, those that remained abstinent in the 4-month follow-up period; 20 REL, those that relapsed during the 4-month follow-up period;	2.1
3	3.1	51	Camchong et al., 2022	10.1093/cercor/bhab374	average intra - network connectivity	cortical Schaefer 400, subcortical Harvard-Oxford atlases	0	executive functioning go (caudate, nucleus accumbens, pallidum, putamen, anterior cingulate cortex, inferior frontal cortex, insula, medial prefrontal cortex)		N_Acc_L				difference between abstainers and relapsers	lower connectivity in relapsers than abstainers in all the networks at baseline	0		p=0.008	45 (females: 39.1%, age: 42.50±9.41)	PACS (Penn Alcohol Craving Scale): ABS: 21.21±8.12, REL: 21.10±6.46	all AUD; 25 ABS, those that remained abstinent in the 4-month follow-up period; 20 REL, those that relapsed during the 4-month follow-up period;	2.1
3	3.1	52	Camchong et al., 2022	10.1093/cercor/bhab374	average intra - network connectivity	cortical Schaefer 400, subcortical Harvard-Oxford atlases	0	executive functioning go (caudate, nucleus accumbens, pallidum, putamen, anterior cingulate cortex, inferior frontal cortex, insula, medial prefrontal cortex)		N_Acc_R				difference between abstainers and relapsers	lower connectivity in relapsers than abstainers in all the networks at baseline	0		p=0.008	45 (females: 39.1%, age: 42.50±9.41)	PACS (Penn Alcohol Craving Scale): ABS: 21.21±8.12, REL: 21.10±6.46	all AUD; 25 ABS, those that remained abstinent in the 4-month follow-up period; 20 REL, those that relapsed during the 4-month follow-up period;	2.1
3	3.1	53	Camchong et al., 2022	10.1093/cercor/bhab374	average intra - network connectivity	cortical Schaefer 400, subcortical Harvard-Oxford atlases	0	executive functioning Stop (amygdala, anterior cingulate cortex, dorsolateral prefrontal cortex, inferior frontal cortex, medial prefrontal cortex, orbitopolar frontal cortex)		Frontal_Mid_2_L				difference between abstainers and relapsers	lower connectivity in relapsers than abstainers in all the networks at baseline	0		p=0.021	45 (females: 39.1%, age: 42.50±9.41)	PACS (Penn Alcohol Craving Scale): ABS: 21.21±8.12, REL: 21.10±6.46	all AUD; 25 ABS, those that remained abstinent in the 4-month follow-up period; 20 REL, those that relapsed during the 4-month follow-up period;	2.1
3	3.1	54	Camchong et al., 2022	10.1093/cercor/bhab374	average intra - network connectivity	cortical Schaefer 400, subcortical Harvard-Oxford atlases	0	executive functioning Stop (amygdala, anterior cingulate cortex, dorsolateral prefrontal cortex, inferior frontal cortex, medial prefrontal cortex, orbitopolar frontal cortex)		Frontal_Mid_2_R				difference between abstainers and relapsers	lower connectivity in relapsers than abstainers in all the networks at baseline	0		p=0.021	45 (females: 39.1%, age: 42.50±9.41)	PACS (Penn Alcohol Craving Scale): ABS: 21.21±8.12, REL: 21.10±6.46	all AUD; 25 ABS, those that remained abstinent in the 4-month follow-up period; 20 REL, those that relapsed during the 4-month follow-up period;	2.1
3	3.1	55	Camchong et al., 2022	10.1093/cercor/bhab374	average intra - network connectivity	cortical Schaefer 400, subcortical Harvard-Oxford atlases	0	executive functioning Stop (amygdala, anterior cingulate cortex, dorsolateral prefrontal cortex, inferior frontal cortex, medial prefrontal cortex, orbitopolar frontal cortex)		Frontal_Inf_Orb_2_L				difference between abstainers and relapsers	lower connectivity in relapsers than abstainers in all the networks at baseline	0		p=0.021	45 (females: 39.1%, age: 42.50±9.41)	PACS (Penn Alcohol Craving Scale): ABS: 21.21±8.12, REL: 21.10±6.46	all AUD; 25 ABS, those that remained abstinent in the 4-month follow-up period; 20 REL, those that relapsed during the 4-month follow-up period;	2.1
3	3.1	56	Camchong et al., 2022	10.1093/cercor/bhab374	average intra - network connectivity	cortical Schaefer 400, subcortical Harvard-Oxford atlases	0	executive functioning Stop (amygdala, anterior cingulate cortex, dorsolateral prefrontal cortex, inferior frontal cortex, medial prefrontal cortex, orbitopolar frontal cortex)		Frontal_Inf_Orb_2_R				difference between abstainers and relapsers	lower connectivity in relapsers than abstainers in all the networks at baseline	0		p=0.021	45 (females: 39.1%, age: 42.50±9.41)	PACS (Penn Alcohol Craving Scale): ABS: 21.21±8.12, REL: 21.10±6.46	all AUD; 25 ABS, those that remained abstinent in the 4-month follow-up period; 20 REL, those that relapsed during the 4-month follow-up period;	2.1
3	3.1	57	Camchong et al., 2022	10.1093/cercor/bhab374	average intra - network connectivity	cortical Schaefer 400, subcortical Harvard-Oxford atlases	0	executive functioning Stop (amygdala, anterior cingulate cortex, dorsolateral prefrontal cortex, inferior frontal cortex, medial prefrontal cortex, orbitopolar frontal cortex)		Frontal_Sup_Medial_L				difference between abstainers and relapsers	lower connectivity in relapsers than abstainers in all the networks at baseline	0		p=0.021	45 (females: 39.1%, age: 42.50±9.41)	PACS (Penn Alcohol Craving Scale): ABS: 21.21±8.12, REL: 21.10±6.46	all AUD; 25 ABS, those that remained abstinent in the 4-month follow-up period; 20 REL, those that relapsed during the 4-month follow-up period;	2.1
3	3.1	58	Camchong et al., 2022	10.1093/cercor/bhab374	average intra - network connectivity	cortical Schaefer 400, subcortical Harvard-Oxford atlases	0	executive functioning Stop (amygdala, anterior cingulate cortex, dorsolateral prefrontal cortex, inferior frontal cortex, medial prefrontal cortex, orbitopolar frontal cortex)		Frontal_Sup_Medial_R				difference between abstainers and relapsers	lower connectivity in relapsers than abstainers in all the networks at baseline	0		p=0.021	45 (females: 39.1%, age: 42.50±9.41)	PACS (Penn Alcohol Craving Scale): ABS: 21.21±8.12, REL: 21.10±6.46	all AUD; 25 ABS, those that remained abstinent in the 4-month follow-up period; 20 REL, those that relapsed during the 4-month follow-up period;	2.1
3	3.1	59	Camchong et al., 2022	10.1093/cercor/bhab374	average intra - network connectivity	cortical Schaefer 400, subcortical Harvard-Oxford atlases	0	executive functioning Stop (amygdala, anterior cingulate cortex, dorsolateral prefrontal cortex, inferior frontal cortex, medial prefrontal cortex, orbitopolar frontal cortex)		Amygdala_L				difference between abstainers and relapsers	lower connectivity in relapsers than abstainers in all the networks at baseline	0		p=0.021	45 (females: 39.1%, age: 42.50±9.41)	PACS (Penn Alcohol Craving Scale): ABS: 21.21±8.12, REL: 21.10±6.46	all AUD; 25 ABS, those that remained abstinent in the 4-month follow-up period; 20 REL, those that relapsed during the 4-month follow-up period;	2.1
3	3.1	60	Camchong et al., 2022	10.1093/cercor/bhab374	average intra - network connectivity	cortical Schaefer 400, subcortical Harvard-Oxford atlases	0	executive functioning Stop (amygdala, anterior cingulate cortex, dorsolateral prefrontal cortex, inferior frontal cortex, medial prefrontal cortex, orbitopolar frontal cortex)		Amygdala_R				difference between abstainers and relapsers	lower connectivity in relapsers than abstainers in all the networks at baseline	0		p=0.021	45 (females: 39.1%, age: 42.50±9.41)	PACS (Penn Alcohol Craving Scale): ABS: 21.21±8.12, REL: 21.10±6.46	all AUD; 25 ABS, those that remained abstinent in the 4-month follow-up period; 20 REL, those that relapsed during the 4-month follow-up period;	2.1
3	3.1	61	Camchong et al., 2022	10.1093/cercor/bhab374	average intra - network connectivity	cortical Schaefer 400, subcortical Harvard-Oxford atlases	0	executive functioning Stop (amygdala, anterior cingulate cortex, dorsolateral prefrontal cortex, inferior frontal cortex, medial prefrontal cortex, orbitopolar frontal cortex)		ACC_pre_L				difference between abstainers and relapsers	lower connectivity in relapsers than abstainers in all the networks at baseline	0		p=0.021	45 (females: 39.1%, age: 42.50±9.41)	PACS (Penn Alcohol Craving Scale): ABS: 21.21±8.12, REL: 21.10±6.46	all AUD; 25 ABS, those that remained abstinent in the 4-month follow-up period; 20 REL, those that relapsed during the 4-month follow-up period;	2.1
3	3.1	62	Camchong et al., 2022	10.1093/cercor/bhab374	average intra - network connectivity	cortical Schaefer 400, subcortical Harvard-Oxford atlases	0	executive functioning Stop (amygdala, anterior cingulate cortex, dorsolateral prefrontal cortex, inferior frontal cortex, medial prefrontal cortex, orbitopolar frontal cortex)		ACC_pre_R				difference between abstainers and relapsers	lower connectivity in relapsers than abstainers in all the networks at baseline	0		p=0.021	45 (females: 39.1%, age: 42.50±9.41)	PACS (Penn Alcohol Craving Scale): ABS: 21.21±8.12, REL: 21.10±6.46	all AUD; 25 ABS, those that remained abstinent in the 4-month follow-up period; 20 REL, those that relapsed during the 4-month follow-up period;	2.1
3	3.1	63	Camchong et al., 2022	10.1093/cercor/bhab374	average intra - network connectivity	cortical Schaefer 400, subcortical Harvard-Oxford atlases	0	executive functioning Stop (amygdala, anterior cingulate cortex, dorsolateral prefrontal cortex, inferior frontal cortex, medial prefrontal cortex, orbitopolar frontal cortex)		ACC_sup_L				difference between abstainers and relapsers	lower connectivity in relapsers than abstainers in all the networks at baseline	0		p=0.021	45 (females: 39.1%, age: 42.50±9.41)	PACS (Penn Alcohol Craving Scale): ABS: 21.21±8.12, REL: 21.10±6.46	all AUD; 25 ABS, those that remained abstinent in the 4-month follow-up period; 20 REL, those that relapsed during the 4-month follow-up period;	2.1
3	3.1	64	Camchong et al., 2022	10.1093/cercor/bhab374	average intra - network connectivity	cortical Schaefer 400, subcortical Harvard-Oxford atlases	0	executive functioning Stop (amygdala, anterior cingulate cortex, dorsolateral prefrontal cortex, inferior frontal cortex, medial prefrontal cortex, orbitopolar frontal cortex)		ACC_sup_R				difference between abstainers and relapsers	lower connectivity in relapsers than abstainers in all the networks at baseline	0		p=0.021	45 (females: 39.1%, age: 42.50±9.41)	PACS (Penn Alcohol Craving Scale): ABS: 21.21±8.12, REL: 21.10±6.46	all AUD; 25 ABS, those that remained abstinent in the 4-month follow-up period; 20 REL, those that relapsed during the 4-month follow-up period;	2.1
3	3.2	65	Camchong et al., 2022	10.1093/cercor/bhab374	average intra - network connectivity	cortical Schaefer 400, subcortical Harvard-Oxford atlases	0	incentive salience network (caudate, nucleus accumbens, pallidum, putamen, motor cortex)		Precentral_L				time to relapse (days)	decreased connectivity in the networks predicts time to relapse	0	beta=0.537	p=0.015	45 (females: 39.1%, age: 42.50±9.41)	PACS (Penn Alcohol Craving Scale): ABS: 21.21±8.12, REL: 21.10±6.46	all AUD; 25 ABS, those that remained abstinent in the 4-month follow-up period; 20 REL, those that relapsed during the 4-month follow-up period;	2.1
3	3.2	66	Camchong et al., 2022	10.1093/cercor/bhab374	average intra - network connectivity	cortical Schaefer 400, subcortical Harvard-Oxford atlases	0	incentive salience network (caudate, nucleus accumbens, pallidum, putamen, motor cortex)		Precentral_R				time to relapse (days)	decreased connectivity in the networks predicts time to relapse	0	beta=0.537	p=0.015	45 (females: 39.1%, age: 42.50±9.41)	PACS (Penn Alcohol Craving Scale): ABS: 21.21±8.12, REL: 21.10±6.46	all AUD; 25 ABS, those that remained abstinent in the 4-month follow-up period; 20 REL, those that relapsed during the 4-month follow-up period;	2.1
3	3.2	67	Camchong et al., 2022	10.1093/cercor/bhab374	average intra - network connectivity	cortical Schaefer 400, subcortical Harvard-Oxford atlases	0	incentive salience network (caudate, nucleus accumbens, pallidum, putamen, motor cortex)		Caudate_L				time to relapse (days)	decreased connectivity in the networks predicts time to relapse	0	beta=0.537	p=0.015	45 (females: 39.1%, age: 42.50±9.41)	PACS (Penn Alcohol Craving Scale): ABS: 21.21±8.12, REL: 21.10±6.46	all AUD; 25 ABS, those that remained abstinent in the 4-month follow-up period; 20 REL, those that relapsed during the 4-month follow-up period;	2.1
3	3.2	68	Camchong et al., 2022	10.1093/cercor/bhab374	average intra - network connectivity	cortical Schaefer 400, subcortical Harvard-Oxford atlases	0	incentive salience network (caudate, nucleus accumbens, pallidum, putamen, motor cortex)		Caudate_R				time to relapse (days)	decreased connectivity in the networks predicts time to relapse	0	beta=0.537	p=0.015	45 (females: 39.1%, age: 42.50±9.41)	PACS (Penn Alcohol Craving Scale): ABS: 21.21±8.12, REL: 21.10±6.46	all AUD; 25 ABS, those that remained abstinent in the 4-month follow-up period; 20 REL, those that relapsed during the 4-month follow-up period;	2.1
3	3.2	69	Camchong et al., 2022	10.1093/cercor/bhab374	average intra - network connectivity	cortical Schaefer 400, subcortical Harvard-Oxford atlases	0	incentive salience network (caudate, nucleus accumbens, pallidum, putamen, motor cortex)		Putamen_L				time to relapse (days)	decreased connectivity in the networks predicts time to relapse	0	beta=0.537	p=0.015	45 (females: 39.1%, age: 42.50±9.41)	PACS (Penn Alcohol Craving Scale): ABS: 21.21±8.12, REL: 21.10±6.46	all AUD; 25 ABS, those that remained abstinent in the 4-month follow-up period; 20 REL, those that relapsed during the 4-month follow-up period;	2.1
3	3.2	70	Camchong et al., 2022	10.1093/cercor/bhab374	average intra - network connectivity	cortical Schaefer 400, subcortical Harvard-Oxford atlases	0	incentive salience network (caudate, nucleus accumbens, pallidum, putamen, motor cortex)		Putamen_R				time to relapse (days)	decreased connectivity in the networks predicts time to relapse	0	beta=0.537	p=0.015	45 (females: 39.1%, age: 42.50±9.41)	PACS (Penn Alcohol Craving Scale): ABS: 21.21±8.12, REL: 21.10±6.46	all AUD; 25 ABS, those that remained abstinent in the 4-month follow-up period; 20 REL, those that relapsed during the 4-month follow-up period;	2.1
3	3.2	71	Camchong et al., 2022	10.1093/cercor/bhab374	average intra - network connectivity	cortical Schaefer 400, subcortical Harvard-Oxford atlases	0	incentive salience network (caudate, nucleus accumbens, pallidum, putamen, motor cortex)		Pallidum_L				time to relapse (days)	decreased connectivity in the networks predicts time to relapse	0	beta=0.537	p=0.015	45 (females: 39.1%, age: 42.50±9.41)	PACS (Penn Alcohol Craving Scale): ABS: 21.21±8.12, REL: 21.10±6.46	all AUD; 25 ABS, those that remained abstinent in the 4-month follow-up period; 20 REL, those that relapsed during the 4-month follow-up period;	2.1
3	3.2	72	Camchong et al., 2022	10.1093/cercor/bhab374	average intra - network connectivity	cortical Schaefer 400, subcortical Harvard-Oxford atlases	0	incentive salience network (caudate, nucleus accumbens, pallidum, putamen, motor cortex)		Pallidum_R				time to relapse (days)	decreased connectivity in the networks predicts time to relapse	0	beta=0.537	p=0.015	45 (females: 39.1%, age: 42.50±9.41)	PACS (Penn Alcohol Craving Scale): ABS: 21.21±8.12, REL: 21.10±6.46	all AUD; 25 ABS, those that remained abstinent in the 4-month follow-up period; 20 REL, those that relapsed during the 4-month follow-up period;	2.1
3	3.2	73	Camchong et al., 2022	10.1093/cercor/bhab374	average intra - network connectivity	cortical Schaefer 400, subcortical Harvard-Oxford atlases	0	incentive salience network (caudate, nucleus accumbens, pallidum, putamen, motor cortex)		N_Acc_L				time to relapse (days)	decreased connectivity in the networks predicts time to relapse	0	beta=0.537	p=0.015	45 (females: 39.1%, age: 42.50±9.41)	PACS (Penn Alcohol Craving Scale): ABS: 21.21±8.12, REL: 21.10±6.46	all AUD; 25 ABS, those that remained abstinent in the 4-month follow-up period; 20 REL, those that relapsed during the 4-month follow-up period;	2.1
3	3.2	74	Camchong et al., 2022	10.1093/cercor/bhab374	average intra - network connectivity	cortical Schaefer 400, subcortical Harvard-Oxford atlases	0	incentive salience network (caudate, nucleus accumbens, pallidum, putamen, motor cortex)		N_Acc_R				time to relapse (days)	decreased connectivity in the networks predicts time to relapse	0	beta=0.537	p=0.015	45 (females: 39.1%, age: 42.50±9.41)	PACS (Penn Alcohol Craving Scale): ABS: 21.21±8.12, REL: 21.10±6.46	all AUD; 25 ABS, those that remained abstinent in the 4-month follow-up period; 20 REL, those that relapsed during the 4-month follow-up period;	2.1
3	3.2	75	Camchong et al., 2022	10.1093/cercor/bhab374	average intra - network connectivity	cortical Schaefer 400, subcortical Harvard-Oxford atlases	0	negative emotionality (amygdala, caudate, habenula, nucleus accumbens, pallidum, putamen)		Amygdala_L				time to relapse (days)	decreased connectivity in the networks predicts time to relapse	0	beta=0.650	p=0.002	45 (females: 39.1%, age: 42.50±9.41)	PACS (Penn Alcohol Craving Scale): ABS: 21.21±8.12, REL: 21.10±6.46	all AUD; 25 ABS, those that remained abstinent in the 4-month follow-up period; 20 REL, those that relapsed during the 4-month follow-up period;	2.1
3	3.2	76	Camchong et al., 2022	10.1093/cercor/bhab374	average intra - network connectivity	cortical Schaefer 400, subcortical Harvard-Oxford atlases	0	negative emotionality (amygdala, caudate, habenula, nucleus accumbens, pallidum, putamen)		Amygdala_R				time to relapse (days)	decreased connectivity in the networks predicts time to relapse	0	beta=0.650	p=0.002	45 (females: 39.1%, age: 42.50±9.41)	PACS (Penn Alcohol Craving Scale): ABS: 21.21±8.12, REL: 21.10±6.46	all AUD; 25 ABS, those that remained abstinent in the 4-month follow-up period; 20 REL, those that relapsed during the 4-month follow-up period;	2.1
3	3.2	77	Camchong et al., 2022	10.1093/cercor/bhab374	average intra - network connectivity	cortical Schaefer 400, subcortical Harvard-Oxford atlases	0	negative emotionality (amygdala, caudate, habenula, nucleus accumbens, pallidum, putamen)		Caudate_L				time to relapse (days)	decreased connectivity in the networks predicts time to relapse	0	beta=0.650	p=0.002	45 (females: 39.1%, age: 42.50±9.41)	PACS (Penn Alcohol Craving Scale): ABS: 21.21±8.12, REL: 21.10±6.46	all AUD; 25 ABS, those that remained abstinent in the 4-month follow-up period; 20 REL, those that relapsed during the 4-month follow-up period;	2.1
3	3.2	78	Camchong et al., 2022	10.1093/cercor/bhab374	average intra - network connectivity	cortical Schaefer 400, subcortical Harvard-Oxford atlases	0	negative emotionality (amygdala, caudate, habenula, nucleus accumbens, pallidum, putamen)		Caudate_R				time to relapse (days)	decreased connectivity in the networks predicts time to relapse	0	beta=0.650	p=0.002	45 (females: 39.1%, age: 42.50±9.41)	PACS (Penn Alcohol Craving Scale): ABS: 21.21±8.12, REL: 21.10±6.46	all AUD; 25 ABS, those that remained abstinent in the 4-month follow-up period; 20 REL, those that relapsed during the 4-month follow-up period;	2.1
3	3.2	79	Camchong et al., 2022	10.1093/cercor/bhab374	average intra - network connectivity	cortical Schaefer 400, subcortical Harvard-Oxford atlases	0	negative emotionality (amygdala, caudate, habenula, nucleus accumbens, pallidum, putamen)		Putamen_L				time to relapse (days)	decreased connectivity in the networks predicts time to relapse	0	beta=0.650	p=0.002	45 (females: 39.1%, age: 42.50±9.41)	PACS (Penn Alcohol Craving Scale): ABS: 21.21±8.12, REL: 21.10±6.46	all AUD; 25 ABS, those that remained abstinent in the 4-month follow-up period; 20 REL, those that relapsed during the 4-month follow-up period;	2.1
3	3.2	80	Camchong et al., 2022	10.1093/cercor/bhab374	average intra - network connectivity	cortical Schaefer 400, subcortical Harvard-Oxford atlases	0	negative emotionality (amygdala, caudate, habenula, nucleus accumbens, pallidum, putamen)		Putamen_R				time to relapse (days)	decreased connectivity in the networks predicts time to relapse	0	beta=0.650	p=0.002	45 (females: 39.1%, age: 42.50±9.41)	PACS (Penn Alcohol Craving Scale): ABS: 21.21±8.12, REL: 21.10±6.46	all AUD; 25 ABS, those that remained abstinent in the 4-month follow-up period; 20 REL, those that relapsed during the 4-month follow-up period;	2.1
3	3.2	81	Camchong et al., 2022	10.1093/cercor/bhab374	average intra - network connectivity	cortical Schaefer 400, subcortical Harvard-Oxford atlases	0	negative emotionality (amygdala, caudate, habenula, nucleus accumbens, pallidum, putamen)		Pallidum_L				time to relapse (days)	decreased connectivity in the networks predicts time to relapse	0	beta=0.650	p=0.002	45 (females: 39.1%, age: 42.50±9.41)	PACS (Penn Alcohol Craving Scale): ABS: 21.21±8.12, REL: 21.10±6.46	all AUD; 25 ABS, those that remained abstinent in the 4-month follow-up period; 20 REL, those that relapsed during the 4-month follow-up period;	2.1
3	3.2	82	Camchong et al., 2022	10.1093/cercor/bhab374	average intra - network connectivity	cortical Schaefer 400, subcortical Harvard-Oxford atlases	0	negative emotionality (amygdala, caudate, habenula, nucleus accumbens, pallidum, putamen)		Pallidum_R				time to relapse (days)	decreased connectivity in the networks predicts time to relapse	0	beta=0.650	p=0.002	45 (females: 39.1%, age: 42.50±9.41)	PACS (Penn Alcohol Craving Scale): ABS: 21.21±8.12, REL: 21.10±6.46	all AUD; 25 ABS, those that remained abstinent in the 4-month follow-up period; 20 REL, those that relapsed during the 4-month follow-up period;	2.1
3	3.2	83	Camchong et al., 2022	10.1093/cercor/bhab374	average intra - network connectivity	cortical Schaefer 400, subcortical Harvard-Oxford atlases	0	negative emotionality (amygdala, caudate, habenula, nucleus accumbens, pallidum, putamen)		N_Acc_L				time to relapse (days)	decreased connectivity in the networks predicts time to relapse	0	beta=0.650	p=0.002	45 (females: 39.1%, age: 42.50±9.41)	PACS (Penn Alcohol Craving Scale): ABS: 21.21±8.12, REL: 21.10±6.46	all AUD; 25 ABS, those that remained abstinent in the 4-month follow-up period; 20 REL, those that relapsed during the 4-month follow-up period;	2.1
3	3.2	84	Camchong et al., 2022	10.1093/cercor/bhab374	average intra - network connectivity	cortical Schaefer 400, subcortical Harvard-Oxford atlases	0	negative emotionality (amygdala, caudate, habenula, nucleus accumbens, pallidum, putamen)		N_Acc_R				time to relapse (days)	decreased connectivity in the networks predicts time to relapse	0	beta=0.650	p=0.002	45 (females: 39.1%, age: 42.50±9.41)	PACS (Penn Alcohol Craving Scale): ABS: 21.21±8.12, REL: 21.10±6.46	all AUD; 25 ABS, those that remained abstinent in the 4-month follow-up period; 20 REL, those that relapsed during the 4-month follow-up period;	2.1
3	3.2	85	Camchong et al., 2022	10.1093/cercor/bhab374	average intra - network connectivity	cortical Schaefer 400, subcortical Harvard-Oxford atlases	0	executive functioning go (caudate, nucleus accumbens, pallidum, putamen, anterior cingulate cortex, inferior frontal cortex, insula, medial prefrontal cortex)		Frontal_Sup_2_L				time to relapse (days)	decreased connectivity in the networks predicts time to relapse	0	beta=0.540	p=0.014	45 (females: 39.1%, age: 42.50±9.41)	PACS (Penn Alcohol Craving Scale): ABS: 21.21±8.12, REL: 21.10±6.46	all AUD; 25 ABS, those that remained abstinent in the 4-month follow-up period; 20 REL, those that relapsed during the 4-month follow-up period;	2.1
3	3.2	86	Camchong et al., 2022	10.1093/cercor/bhab374	average intra - network connectivity	cortical Schaefer 400, subcortical Harvard-Oxford atlases	0	executive functioning go (caudate, nucleus accumbens, pallidum, putamen, anterior cingulate cortex, inferior frontal cortex, insula, medial prefrontal cortex)		Frontal_Sup_2_R				time to relapse (days)	decreased connectivity in the networks predicts time to relapse	0	beta=0.540	p=0.014	45 (females: 39.1%, age: 42.50±9.41)	PACS (Penn Alcohol Craving Scale): ABS: 21.21±8.12, REL: 21.10±6.46	all AUD; 25 ABS, those that remained abstinent in the 4-month follow-up period; 20 REL, those that relapsed during the 4-month follow-up period;	2.1
3	3.2	87	Camchong et al., 2022	10.1093/cercor/bhab374	average intra - network connectivity	cortical Schaefer 400, subcortical Harvard-Oxford atlases	0	executive functioning go (caudate, nucleus accumbens, pallidum, putamen, anterior cingulate cortex, inferior frontal cortex, insula, medial prefrontal cortex)		Frontal_Inf_Oper_L				time to relapse (days)	decreased connectivity in the networks predicts time to relapse	0	beta=0.540	p=0.014	45 (females: 39.1%, age: 42.50±9.41)	PACS (Penn Alcohol Craving Scale): ABS: 21.21±8.12, REL: 21.10±6.46	all AUD; 25 ABS, those that remained abstinent in the 4-month follow-up period; 20 REL, those that relapsed during the 4-month follow-up period;	2.1
3	3.2	88	Camchong et al., 2022	10.1093/cercor/bhab374	average intra - network connectivity	cortical Schaefer 400, subcortical Harvard-Oxford atlases	0	executive functioning go (caudate, nucleus accumbens, pallidum, putamen, anterior cingulate cortex, inferior frontal cortex, insula, medial prefrontal cortex)		Frontal_Inf_Oper_R				time to relapse (days)	decreased connectivity in the networks predicts time to relapse	0	beta=0.540	p=0.014	45 (females: 39.1%, age: 42.50±9.41)	PACS (Penn Alcohol Craving Scale): ABS: 21.21±8.12, REL: 21.10±6.46	all AUD; 25 ABS, those that remained abstinent in the 4-month follow-up period; 20 REL, those that relapsed during the 4-month follow-up period;	2.1
3	3.2	89	Camchong et al., 2022	10.1093/cercor/bhab374	average intra - network connectivity	cortical Schaefer 400, subcortical Harvard-Oxford atlases	0	executive functioning go (caudate, nucleus accumbens, pallidum, putamen, anterior cingulate cortex, inferior frontal cortex, insula, medial prefrontal cortex)		Frontal_Inf_Tri_L				time to relapse (days)	decreased connectivity in the networks predicts time to relapse	0	beta=0.540	p=0.014	45 (females: 39.1%, age: 42.50±9.41)	PACS (Penn Alcohol Craving Scale): ABS: 21.21±8.12, REL: 21.10±6.46	all AUD; 25 ABS, those that remained abstinent in the 4-month follow-up period; 20 REL, those that relapsed during the 4-month follow-up period;	2.1
3	3.2	90	Camchong et al., 2022	10.1093/cercor/bhab374	average intra - network connectivity	cortical Schaefer 400, subcortical Harvard-Oxford atlases	0	executive functioning go (caudate, nucleus accumbens, pallidum, putamen, anterior cingulate cortex, inferior frontal cortex, insula, medial prefrontal cortex)		Frontal_Inf_Tri_R				time to relapse (days)	decreased connectivity in the networks predicts time to relapse	0	beta=0.540	p=0.014	45 (females: 39.1%, age: 42.50±9.41)	PACS (Penn Alcohol Craving Scale): ABS: 21.21±8.12, REL: 21.10±6.46	all AUD; 25 ABS, those that remained abstinent in the 4-month follow-up period; 20 REL, those that relapsed during the 4-month follow-up period;	2.1
3	3.2	91	Camchong et al., 2022	10.1093/cercor/bhab374	average intra - network connectivity	cortical Schaefer 400, subcortical Harvard-Oxford atlases	0	executive functioning go (caudate, nucleus accumbens, pallidum, putamen, anterior cingulate cortex, inferior frontal cortex, insula, medial prefrontal cortex)		Frontal_Inf_Orb_2_L				time to relapse (days)	decreased connectivity in the networks predicts time to relapse	0	beta=0.540	p=0.014	45 (females: 39.1%, age: 42.50±9.41)	PACS (Penn Alcohol Craving Scale): ABS: 21.21±8.12, REL: 21.10±6.46	all AUD; 25 ABS, those that remained abstinent in the 4-month follow-up period; 20 REL, those that relapsed during the 4-month follow-up period;	2.1
3	3.2	92	Camchong et al., 2022	10.1093/cercor/bhab374	average intra - network connectivity	cortical Schaefer 400, subcortical Harvard-Oxford atlases	0	executive functioning go (caudate, nucleus accumbens, pallidum, putamen, anterior cingulate cortex, inferior frontal cortex, insula, medial prefrontal cortex)		Frontal_Inf_Orb_2_R				time to relapse (days)	decreased connectivity in the networks predicts time to relapse	0	beta=0.540	p=0.014	45 (females: 39.1%, age: 42.50±9.41)	PACS (Penn Alcohol Craving Scale): ABS: 21.21±8.12, REL: 21.10±6.46	all AUD; 25 ABS, those that remained abstinent in the 4-month follow-up period; 20 REL, those that relapsed during the 4-month follow-up period;	2.1
3	3.2	93	Camchong et al., 2022	10.1093/cercor/bhab374	average intra - network connectivity	cortical Schaefer 400, subcortical Harvard-Oxford atlases	0	executive functioning go (caudate, nucleus accumbens, pallidum, putamen, anterior cingulate cortex, inferior frontal cortex, insula, medial prefrontal cortex)		Insula_L				time to relapse (days)	decreased connectivity in the networks predicts time to relapse	0	beta=0.540	p=0.014	45 (females: 39.1%, age: 42.50±9.41)	PACS (Penn Alcohol Craving Scale): ABS: 21.21±8.12, REL: 21.10±6.46	all AUD; 25 ABS, those that remained abstinent in the 4-month follow-up period; 20 REL, those that relapsed during the 4-month follow-up period;	2.1
3	3.2	94	Camchong et al., 2022	10.1093/cercor/bhab374	average intra - network connectivity	cortical Schaefer 400, subcortical Harvard-Oxford atlases	0	executive functioning go (caudate, nucleus accumbens, pallidum, putamen, anterior cingulate cortex, inferior frontal cortex, insula, medial prefrontal cortex)		Insula_R				time to relapse (days)	decreased connectivity in the networks predicts time to relapse	0	beta=0.540	p=0.014	45 (females: 39.1%, age: 42.50±9.41)	PACS (Penn Alcohol Craving Scale): ABS: 21.21±8.12, REL: 21.10±6.46	all AUD; 25 ABS, those that remained abstinent in the 4-month follow-up period; 20 REL, those that relapsed during the 4-month follow-up period;	2.1
3	3.2	95	Camchong et al., 2022	10.1093/cercor/bhab374	average intra - network connectivity	cortical Schaefer 400, subcortical Harvard-Oxford atlases	0	executive functioning go (caudate, nucleus accumbens, pallidum, putamen, anterior cingulate cortex, inferior frontal cortex, insula, medial prefrontal cortex)		Caudate_L				time to relapse (days)	decreased connectivity in the networks predicts time to relapse	0	beta=0.540	p=0.014	45 (females: 39.1%, age: 42.50±9.41)	PACS (Penn Alcohol Craving Scale): ABS: 21.21±8.12, REL: 21.10±6.46	all AUD; 25 ABS, those that remained abstinent in the 4-month follow-up period; 20 REL, those that relapsed during the 4-month follow-up period;	2.1
3	3.2	96	Camchong et al., 2022	10.1093/cercor/bhab374	average intra - network connectivity	cortical Schaefer 400, subcortical Harvard-Oxford atlases	0	executive functioning go (caudate, nucleus accumbens, pallidum, putamen, anterior cingulate cortex, inferior frontal cortex, insula, medial prefrontal cortex)		Caudate_R				time to relapse (days)	decreased connectivity in the networks predicts time to relapse	0	beta=0.540	p=0.014	45 (females: 39.1%, age: 42.50±9.41)	PACS (Penn Alcohol Craving Scale): ABS: 21.21±8.12, REL: 21.10±6.46	all AUD; 25 ABS, those that remained abstinent in the 4-month follow-up period; 20 REL, those that relapsed during the 4-month follow-up period;	2.1
3	3.2	97	Camchong et al., 2022	10.1093/cercor/bhab374	average intra - network connectivity	cortical Schaefer 400, subcortical Harvard-Oxford atlases	0	executive functioning go (caudate, nucleus accumbens, pallidum, putamen, anterior cingulate cortex, inferior frontal cortex, insula, medial prefrontal cortex)		Putamen_L				time to relapse (days)	decreased connectivity in the networks predicts time to relapse	0	beta=0.540	p=0.014	45 (females: 39.1%, age: 42.50±9.41)	PACS (Penn Alcohol Craving Scale): ABS: 21.21±8.12, REL: 21.10±6.46	all AUD; 25 ABS, those that remained abstinent in the 4-month follow-up period; 20 REL, those that relapsed during the 4-month follow-up period;	2.1
3	3.2	98	Camchong et al., 2022	10.1093/cercor/bhab374	average intra - network connectivity	cortical Schaefer 400, subcortical Harvard-Oxford atlases	0	executive functioning go (caudate, nucleus accumbens, pallidum, putamen, anterior cingulate cortex, inferior frontal cortex, insula, medial prefrontal cortex)		Putamen_R				time to relapse (days)	decreased connectivity in the networks predicts time to relapse	0	beta=0.540	p=0.014	45 (females: 39.1%, age: 42.50±9.41)	PACS (Penn Alcohol Craving Scale): ABS: 21.21±8.12, REL: 21.10±6.46	all AUD; 25 ABS, those that remained abstinent in the 4-month follow-up period; 20 REL, those that relapsed during the 4-month follow-up period;	2.1
3	3.2	99	Camchong et al., 2022	10.1093/cercor/bhab374	average intra - network connectivity	cortical Schaefer 400, subcortical Harvard-Oxford atlases	0	executive functioning go (caudate, nucleus accumbens, pallidum, putamen, anterior cingulate cortex, inferior frontal cortex, insula, medial prefrontal cortex)		Pallidum_L				time to relapse (days)	decreased connectivity in the networks predicts time to relapse	0	beta=0.540	p=0.014	45 (females: 39.1%, age: 42.50±9.41)	PACS (Penn Alcohol Craving Scale): ABS: 21.21±8.12, REL: 21.10±6.46	all AUD; 25 ABS, those that remained abstinent in the 4-month follow-up period; 20 REL, those that relapsed during the 4-month follow-up period;	2.1
3	3.2	100	Camchong et al., 2022	10.1093/cercor/bhab374	average intra - network connectivity	cortical Schaefer 400, subcortical Harvard-Oxford atlases	0	executive functioning go (caudate, nucleus accumbens, pallidum, putamen, anterior cingulate cortex, inferior frontal cortex, insula, medial prefrontal cortex)		Pallidum_R				time to relapse (days)	decreased connectivity in the networks predicts time to relapse	0	beta=0.540	p=0.014	45 (females: 39.1%, age: 42.50±9.41)	PACS (Penn Alcohol Craving Scale): ABS: 21.21±8.12, REL: 21.10±6.46	all AUD; 25 ABS, those that remained abstinent in the 4-month follow-up period; 20 REL, those that relapsed during the 4-month follow-up period;	2.1
3	3.2	101	Camchong et al., 2022	10.1093/cercor/bhab374	average intra - network connectivity	cortical Schaefer 400, subcortical Harvard-Oxford atlases	0	executive functioning go (caudate, nucleus accumbens, pallidum, putamen, anterior cingulate cortex, inferior frontal cortex, insula, medial prefrontal cortex)		ACC_pre_L				time to relapse (days)	decreased connectivity in the networks predicts time to relapse	0	beta=0.540	p=0.014	45 (females: 39.1%, age: 42.50±9.41)	PACS (Penn Alcohol Craving Scale): ABS: 21.21±8.12, REL: 21.10±6.46	all AUD; 25 ABS, those that remained abstinent in the 4-month follow-up period; 20 REL, those that relapsed during the 4-month follow-up period;	2.1
3	3.2	102	Camchong et al., 2022	10.1093/cercor/bhab374	average intra - network connectivity	cortical Schaefer 400, subcortical Harvard-Oxford atlases	0	executive functioning go (caudate, nucleus accumbens, pallidum, putamen, anterior cingulate cortex, inferior frontal cortex, insula, medial prefrontal cortex)		ACC_pre_R				time to relapse (days)	decreased connectivity in the networks predicts time to relapse	0	beta=0.540	p=0.014	45 (females: 39.1%, age: 42.50±9.41)	PACS (Penn Alcohol Craving Scale): ABS: 21.21±8.12, REL: 21.10±6.46	all AUD; 25 ABS, those that remained abstinent in the 4-month follow-up period; 20 REL, those that relapsed during the 4-month follow-up period;	2.1
3	3.2	103	Camchong et al., 2022	10.1093/cercor/bhab374	average intra - network connectivity	cortical Schaefer 400, subcortical Harvard-Oxford atlases	0	executive functioning go (caudate, nucleus accumbens, pallidum, putamen, anterior cingulate cortex, inferior frontal cortex, insula, medial prefrontal cortex)		ACC_sup_L				time to relapse (days)	decreased connectivity in the networks predicts time to relapse	0	beta=0.540	p=0.014	45 (females: 39.1%, age: 42.50±9.41)	PACS (Penn Alcohol Craving Scale): ABS: 21.21±8.12, REL: 21.10±6.46	all AUD; 25 ABS, those that remained abstinent in the 4-month follow-up period; 20 REL, those that relapsed during the 4-month follow-up period;	2.1
3	3.2	104	Camchong et al., 2022	10.1093/cercor/bhab374	average intra - network connectivity	cortical Schaefer 400, subcortical Harvard-Oxford atlases	0	executive functioning go (caudate, nucleus accumbens, pallidum, putamen, anterior cingulate cortex, inferior frontal cortex, insula, medial prefrontal cortex)		ACC_sup_R				time to relapse (days)	decreased connectivity in the networks predicts time to relapse	0	beta=0.540	p=0.014	45 (females: 39.1%, age: 42.50±9.41)	PACS (Penn Alcohol Craving Scale): ABS: 21.21±8.12, REL: 21.10±6.46	all AUD; 25 ABS, those that remained abstinent in the 4-month follow-up period; 20 REL, those that relapsed during the 4-month follow-up period;	2.1
3	3.2	105	Camchong et al., 2022	10.1093/cercor/bhab374	average intra - network connectivity	cortical Schaefer 400, subcortical Harvard-Oxford atlases	0	executive functioning go (caudate, nucleus accumbens, pallidum, putamen, anterior cingulate cortex, inferior frontal cortex, insula, medial prefrontal cortex)		N_Acc_L				time to relapse (days)	decreased connectivity in the networks predicts time to relapse	0	beta=0.540	p=0.014	45 (females: 39.1%, age: 42.50±9.41)	PACS (Penn Alcohol Craving Scale): ABS: 21.21±8.12, REL: 21.10±6.46	all AUD; 25 ABS, those that remained abstinent in the 4-month follow-up period; 20 REL, those that relapsed during the 4-month follow-up period;	2.1
3	3.2	106	Camchong et al., 2022	10.1093/cercor/bhab374	average intra - network connectivity	cortical Schaefer 400, subcortical Harvard-Oxford atlases	0	executive functioning go (caudate, nucleus accumbens, pallidum, putamen, anterior cingulate cortex, inferior frontal cortex, insula, medial prefrontal cortex)		N_Acc_R				time to relapse (days)	decreased connectivity in the networks predicts time to relapse	0	beta=0.540	p=0.014	45 (females: 39.1%, age: 42.50±9.41)	PACS (Penn Alcohol Craving Scale): ABS: 21.21±8.12, REL: 21.10±6.46	all AUD; 25 ABS, those that remained abstinent in the 4-month follow-up period; 20 REL, those that relapsed during the 4-month follow-up period;	2.1
3	3.2	107	Camchong et al., 2022	10.1093/cercor/bhab374	average intra - network connectivity	cortical Schaefer 400, subcortical Harvard-Oxford atlases	0	executive functioning Stop (amygdala, anterior cingulate cortex, dorsolateral prefrontal cortex, inferior frontal cortex, medial prefrontal cortex, orbitopolar frontal cortex)		Frontal_Mid_2_L				time to relapse (days)	decreased connectivity in the networks predicts time to relapse	0	beta=0.500	p=0.025	45 (females: 39.1%, age: 42.50±9.41)	PACS (Penn Alcohol Craving Scale): ABS: 21.21±8.12, REL: 21.10±6.46	all AUD; 25 ABS, those that remained abstinent in the 4-month follow-up period; 20 REL, those that relapsed during the 4-month follow-up period;	2.1
3	3.2	108	Camchong et al., 2022	10.1093/cercor/bhab374	average intra - network connectivity	cortical Schaefer 400, subcortical Harvard-Oxford atlases	0	executive functioning Stop (amygdala, anterior cingulate cortex, dorsolateral prefrontal cortex, inferior frontal cortex, medial prefrontal cortex, orbitopolar frontal cortex)		Frontal_Mid_2_R				time to relapse (days)	decreased connectivity in the networks predicts time to relapse	0	beta=0.500	p=0.025	45 (females: 39.1%, age: 42.50±9.41)	PACS (Penn Alcohol Craving Scale): ABS: 21.21±8.12, REL: 21.10±6.46	all AUD; 25 ABS, those that remained abstinent in the 4-month follow-up period; 20 REL, those that relapsed during the 4-month follow-up period;	2.1
3	3.2	109	Camchong et al., 2022	10.1093/cercor/bhab374	average intra - network connectivity	cortical Schaefer 400, subcortical Harvard-Oxford atlases	0	executive functioning Stop (amygdala, anterior cingulate cortex, dorsolateral prefrontal cortex, inferior frontal cortex, medial prefrontal cortex, orbitopolar frontal cortex)		Frontal_Inf_Orb_2_L				time to relapse (days)	decreased connectivity in the networks predicts time to relapse	0	beta=0.500	p=0.025	45 (females: 39.1%, age: 42.50±9.41)	PACS (Penn Alcohol Craving Scale): ABS: 21.21±8.12, REL: 21.10±6.46	all AUD; 25 ABS, those that remained abstinent in the 4-month follow-up period; 20 REL, those that relapsed during the 4-month follow-up period;	2.1
3	3.2	110	Camchong et al., 2022	10.1093/cercor/bhab374	average intra - network connectivity	cortical Schaefer 400, subcortical Harvard-Oxford atlases	0	executive functioning Stop (amygdala, anterior cingulate cortex, dorsolateral prefrontal cortex, inferior frontal cortex, medial prefrontal cortex, orbitopolar frontal cortex)		Frontal_Inf_Orb_2_R				time to relapse (days)	decreased connectivity in the networks predicts time to relapse	0	beta=0.500	p=0.025	45 (females: 39.1%, age: 42.50±9.41)	PACS (Penn Alcohol Craving Scale): ABS: 21.21±8.12, REL: 21.10±6.46	all AUD; 25 ABS, those that remained abstinent in the 4-month follow-up period; 20 REL, those that relapsed during the 4-month follow-up period;	2.1
3	3.2	111	Camchong et al., 2022	10.1093/cercor/bhab374	average intra - network connectivity	cortical Schaefer 400, subcortical Harvard-Oxford atlases	0	executive functioning Stop (amygdala, anterior cingulate cortex, dorsolateral prefrontal cortex, inferior frontal cortex, medial prefrontal cortex, orbitopolar frontal cortex)		Frontal_Sup_Medial_L				time to relapse (days)	decreased connectivity in the networks predicts time to relapse	0	beta=0.500	p=0.025	45 (females: 39.1%, age: 42.50±9.41)	PACS (Penn Alcohol Craving Scale): ABS: 21.21±8.12, REL: 21.10±6.46	all AUD; 25 ABS, those that remained abstinent in the 4-month follow-up period; 20 REL, those that relapsed during the 4-month follow-up period;	2.1
3	3.2	112	Camchong et al., 2022	10.1093/cercor/bhab374	average intra - network connectivity	cortical Schaefer 400, subcortical Harvard-Oxford atlases	0	executive functioning Stop (amygdala, anterior cingulate cortex, dorsolateral prefrontal cortex, inferior frontal cortex, medial prefrontal cortex, orbitopolar frontal cortex)		Frontal_Sup_Medial_R				time to relapse (days)	decreased connectivity in the networks predicts time to relapse	0	beta=0.500	p=0.025	45 (females: 39.1%, age: 42.50±9.41)	PACS (Penn Alcohol Craving Scale): ABS: 21.21±8.12, REL: 21.10±6.46	all AUD; 25 ABS, those that remained abstinent in the 4-month follow-up period; 20 REL, those that relapsed during the 4-month follow-up period;	2.1
3	3.2	113	Camchong et al., 2022	10.1093/cercor/bhab374	average intra - network connectivity	cortical Schaefer 400, subcortical Harvard-Oxford atlases	0	executive functioning Stop (amygdala, anterior cingulate cortex, dorsolateral prefrontal cortex, inferior frontal cortex, medial prefrontal cortex, orbitopolar frontal cortex)		Amygdala_L				time to relapse (days)	decreased connectivity in the networks predicts time to relapse	0	beta=0.500	p=0.025	45 (females: 39.1%, age: 42.50±9.41)	PACS (Penn Alcohol Craving Scale): ABS: 21.21±8.12, REL: 21.10±6.46	all AUD; 25 ABS, those that remained abstinent in the 4-month follow-up period; 20 REL, those that relapsed during the 4-month follow-up period;	2.1
3	3.2	114	Camchong et al., 2022	10.1093/cercor/bhab374	average intra - network connectivity	cortical Schaefer 400, subcortical Harvard-Oxford atlases	0	executive functioning Stop (amygdala, anterior cingulate cortex, dorsolateral prefrontal cortex, inferior frontal cortex, medial prefrontal cortex, orbitopolar frontal cortex)		Amygdala_R				time to relapse (days)	decreased connectivity in the networks predicts time to relapse	0	beta=0.500	p=0.025	45 (females: 39.1%, age: 42.50±9.41)	PACS (Penn Alcohol Craving Scale): ABS: 21.21±8.12, REL: 21.10±6.46	all AUD; 25 ABS, those that remained abstinent in the 4-month follow-up period; 20 REL, those that relapsed during the 4-month follow-up period;	2.1
3	3.2	115	Camchong et al., 2022	10.1093/cercor/bhab374	average intra - network connectivity	cortical Schaefer 400, subcortical Harvard-Oxford atlases	0	executive functioning Stop (amygdala, anterior cingulate cortex, dorsolateral prefrontal cortex, inferior frontal cortex, medial prefrontal cortex, orbitopolar frontal cortex)		ACC_pre_L				time to relapse (days)	decreased connectivity in the networks predicts time to relapse	0	beta=0.500	p=0.025	45 (females: 39.1%, age: 42.50±9.41)	PACS (Penn Alcohol Craving Scale): ABS: 21.21±8.12, REL: 21.10±6.46	all AUD; 25 ABS, those that remained abstinent in the 4-month follow-up period; 20 REL, those that relapsed during the 4-month follow-up period;	2.1
3	3.2	116	Camchong et al., 2022	10.1093/cercor/bhab374	average intra - network connectivity	cortical Schaefer 400, subcortical Harvard-Oxford atlases	0	executive functioning Stop (amygdala, anterior cingulate cortex, dorsolateral prefrontal cortex, inferior frontal cortex, medial prefrontal cortex, orbitopolar frontal cortex)		ACC_pre_R				time to relapse (days)	decreased connectivity in the networks predicts time to relapse	0	beta=0.500	p=0.025	45 (females: 39.1%, age: 42.50±9.41)	PACS (Penn Alcohol Craving Scale): ABS: 21.21±8.12, REL: 21.10±6.46	all AUD; 25 ABS, those that remained abstinent in the 4-month follow-up period; 20 REL, those that relapsed during the 4-month follow-up period;	2.1
3	3.2	117	Camchong et al., 2022	10.1093/cercor/bhab374	average intra - network connectivity	cortical Schaefer 400, subcortical Harvard-Oxford atlases	0	executive functioning Stop (amygdala, anterior cingulate cortex, dorsolateral prefrontal cortex, inferior frontal cortex, medial prefrontal cortex, orbitopolar frontal cortex)		ACC_sup_L				time to relapse (days)	decreased connectivity in the networks predicts time to relapse	0	beta=0.500	p=0.025	45 (females: 39.1%, age: 42.50±9.41)	PACS (Penn Alcohol Craving Scale): ABS: 21.21±8.12, REL: 21.10±6.46	all AUD; 25 ABS, those that remained abstinent in the 4-month follow-up period; 20 REL, those that relapsed during the 4-month follow-up period;	2.1
3	3.2	118	Camchong et al., 2022	10.1093/cercor/bhab374	average intra - network connectivity	cortical Schaefer 400, subcortical Harvard-Oxford atlases	0	executive functioning Stop (amygdala, anterior cingulate cortex, dorsolateral prefrontal cortex, inferior frontal cortex, medial prefrontal cortex, orbitopolar frontal cortex)		ACC_sup_R				time to relapse (days)	decreased connectivity in the networks predicts time to relapse	0	beta=0.500	p=0.025	45 (females: 39.1%, age: 42.50±9.41)	PACS (Penn Alcohol Craving Scale): ABS: 21.21±8.12, REL: 21.10±6.46	all AUD; 25 ABS, those that remained abstinent in the 4-month follow-up period; 20 REL, those that relapsed during the 4-month follow-up period;	2.1
4	4.1	119	Canessa et al., 2022	10.3390/brainsci13010045	level of coherence in intra-network activity, frequency measures	ICA	1	R precentral gyrus	36 -20 48	Precentral_R				AUD vs HC	decreased low (≤0.1 Hz) and very low (<0.05 Hz) frequency power, and increased high (>0.1 Hz) frequency power	0		p<0,05	AUD: 22 (females: n/a, age: 45.56±7.99), HC: 18 (females: n/a, age: 45.11±8.69)	variables: duration of alcohol use (years): females: 11.89±7.11), males: 10.11±7.48; mean daily alcohol dose (years): females: 14.94±5.92, males: 14.18±7.12; no AUDIT score	also compares activity with cognitive skills (ROIs repeat), 20- 60yo, at least 10 days abstinent, benzodiazepam treatment	3
4	4.1	120	Canessa et al., 2022	10.3390/brainsci13010045	level of coherence in intra-network activity, frequency measures	ICA	1	R postcentral gyrus	2 -28 48	Cingulate_Mid_R				AUD vs HC	decreased low (≤0.1 Hz) and very low (<0.05 Hz) frequency power, and increased high (>0.1 Hz) frequency power	0		p<0,05	AUD: 22 (females: n/a, age: 45.56±7.99), HC: 18 (females: n/a, age: 45.11±8.69)	variables: duration of alcohol use (years): females: 11.89±7.11), males: 10.11±7.48; mean daily alcohol dose (years): females: 14.94±5.92, males: 14.18±7.12; no AUDIT score	also compares activity with cognitive skills (ROIs repeat), 20- 60yo, at least 10 days abstinent, benzodiazepam treatment	3
4	4.1	121	Canessa et al., 2022	10.3390/brainsci13010045	level of coherence in intra-network activity, frequency measures	ICA	1	R postcentral gyrus	2 -28 48	Postcentral_R				AUD vs HC	decreased low (≤0.1 Hz) and very low (<0.05 Hz) frequency power, and increased high (>0.1 Hz) frequency power	0		p<0,05	AUD: 22 (females: n/a, age: 45.56±7.99), HC: 18 (females: n/a, age: 45.11±8.69)	variables: duration of alcohol use (years): females: 11.89±7.11), males: 10.11±7.48; mean daily alcohol dose (years): females: 14.94±5.92, males: 14.18±7.12; no AUDIT score	also compares activity with cognitive skills (ROIs repeat), 20- 60yo, at least 10 days abstinent, benzodiazepam treatment	3
4	4.1	122	Canessa et al., 2022	10.3390/brainsci13010045	level of coherence in intra-network activity, frequency measures	ICA	1	L postcentral gyrus	-48 -18 60	Postcentral_L				AUD vs HC	decreased low (≤0.1 Hz) and very low (<0.05 Hz) frequency power, and increased high (>0.1 Hz) frequency power	0		p<0,05	AUD: 22 (females: n/a, age: 45.56±7.99), HC: 18 (females: n/a, age: 45.11±8.69)	variables: duration of alcohol use (years): females: 11.89±7.11), males: 10.11±7.48; mean daily alcohol dose (years): females: 14.94±5.92, males: 14.18±7.12; no AUDIT score	also compares activity with cognitive skills (ROIs repeat), 20- 60yo, at least 10 days abstinent, benzodiazepam treatment	3
4	4.1	123	Canessa et al., 2022	10.3390/brainsci13010045	level of coherence in intra-network activity, frequency measures	ICA	1	L lingual gyrus	-2 -78 -10	Lingual_L				AUD vs HC	decreased low (≤0.1 Hz) and very low (<0.05 Hz) frequency power, and increased high (>0.1 Hz) frequency power	0		p<0,05	AUD: 22 (females: n/a, age: 45.56±7.99), HC: 18 (females: n/a, age: 45.11±8.69)	variables: duration of alcohol use (years): females: 11.89±7.11), males: 10.11±7.48; mean daily alcohol dose (years): females: 14.94±5.92, males: 14.18±7.12; no AUDIT score	also compares activity with cognitive skills (ROIs repeat), 20- 60yo, at least 10 days abstinent, benzodiazepam treatment	3
4	4.1	124	Canessa et al., 2022	10.3390/brainsci13010045	level of coherence in intra-network activity, frequency measures	ICA	1	R lingual gyrus	20 -86 -14	Lingual_R				AUD vs HC	decreased low (≤0.1 Hz) and very low (<0.05 Hz) frequency power, and increased high (>0.1 Hz) frequency power	0		p<0,05	AUD: 22 (females: n/a, age: 45.56±7.99), HC: 18 (females: n/a, age: 45.11±8.69)	variables: duration of alcohol use (years): females: 11.89±7.11), males: 10.11±7.48; mean daily alcohol dose (years): females: 14.94±5.92, males: 14.18±7.12; no AUDIT score	also compares activity with cognitive skills (ROIs repeat), 20- 60yo, at least 10 days abstinent, benzodiazepam treatment	3
4	4.1	125	Canessa et al., 2022	10.3390/brainsci13010045	level of coherence in intra-network activity, frequency measures	ICA	1	L fusiform gyrus	-28 -78 -16	Fusiform_L				AUD vs HC	decreased low (≤0.1 Hz) and very low (<0.05 Hz) frequency power, and increased high (>0.1 Hz) frequency power	0		p<0,05	AUD: 22 (females: n/a, age: 45.56±7.99), HC: 18 (females: n/a, age: 45.11±8.69)	variables: duration of alcohol use (years): females: 11.89±7.11), males: 10.11±7.48; mean daily alcohol dose (years): females: 14.94±5.92, males: 14.18±7.12; no AUDIT score	also compares activity with cognitive skills (ROIs repeat), 20- 60yo, at least 10 days abstinent, benzodiazepam treatment	3
4	4.1	126	Canessa et al., 2022	10.3390/brainsci13010045	level of coherence in intra-network activity, frequency measures	ICA	1	R calcarine gyrus	14 -60 12	Calcarine_R				AUD vs HC	decreased low (≤0.1 Hz) and very low (<0.05 Hz) frequency power, and increased high (>0.1 Hz) frequency power	0		p<0,05	AUD: 22 (females: n/a, age: 45.56±7.99), HC: 18 (females: n/a, age: 45.11±8.69)	variables: duration of alcohol use (years): females: 11.89±7.11), males: 10.11±7.48; mean daily alcohol dose (years): females: 14.94±5.92, males: 14.18±7.12; no AUDIT score	also compares activity with cognitive skills (ROIs repeat), 20- 60yo, at least 10 days abstinent, benzodiazepam treatment	3
4	4.1	127	Canessa et al., 2022	10.3390/brainsci13010045	level of coherence in intra-network activity, frequency measures	ICA	1	R lingual gyrus	12 -78 0	Lingual_R				AUD vs HC	decreased low (≤0.1 Hz) and very low (<0.05 Hz) frequency power, and increased high (>0.1 Hz) frequency power	0		p<0,05	AUD: 22 (females: n/a, age: 45.56±7.99), HC: 18 (females: n/a, age: 45.11±8.69)	variables: duration of alcohol use (years): females: 11.89±7.11), males: 10.11±7.48; mean daily alcohol dose (years): females: 14.94±5.92, males: 14.18±7.12; no AUDIT score	also compares activity with cognitive skills (ROIs repeat), 20- 60yo, at least 10 days abstinent, benzodiazepam treatment	3
4	4.1	128	Canessa et al., 2022	10.3390/brainsci13010045	level of coherence in intra-network activity, frequency measures	ICA	1	L calcarine gyrus	-6 -72 16	Calcarine_L				AUD vs HC	decreased low (≤0.1 Hz) and very low (<0.05 Hz) frequency power, and increased high (>0.1 Hz) frequency power	0		p<0,05	AUD: 22 (females: n/a, age: 45.56±7.99), HC: 18 (females: n/a, age: 45.11±8.69)	variables: duration of alcohol use (years): females: 11.89±7.11), males: 10.11±7.48; mean daily alcohol dose (years): females: 14.94±5.92, males: 14.18±7.12; no AUDIT score	also compares activity with cognitive skills (ROIs repeat), 20- 60yo, at least 10 days abstinent, benzodiazepam treatment	3
4	4.1	129	Canessa et al., 2022	10.3390/brainsci13010045	level of coherence in intra-network activity, frequency measures	ICA	1	L lingual gyrus	0 -76 2	Lingual_L				AUD vs HC	decreased low (≤0.1 Hz) and very low (<0.05 Hz) frequency power, and increased high (>0.1 Hz) frequency power	0		p<0,05	AUD: 22 (females: n/a, age: 45.56±7.99), HC: 18 (females: n/a, age: 45.11±8.69)	variables: duration of alcohol use (years): females: 11.89±7.11), males: 10.11±7.48; mean daily alcohol dose (years): females: 14.94±5.92, males: 14.18±7.12; no AUDIT score	also compares activity with cognitive skills (ROIs repeat), 20- 60yo, at least 10 days abstinent, benzodiazepam treatment	3
4	4.1	130	Canessa et al., 2022	10.3390/brainsci13010045	level of coherence in intra-network activity, frequency measures	ICA	1	L caudate nucleus	-8 6 4	Caudate_L				AUD vs HC	decreased low (≤0.1 Hz) and very low (<0.05 Hz) frequency power, and increased high (>0.1 Hz) frequency power	0		p<0,05	AUD: 22 (females: n/a, age: 45.56±7.99), HC: 18 (females: n/a, age: 45.11±8.69)	variables: duration of alcohol use (years): females: 11.89±7.11), males: 10.11±7.48; mean daily alcohol dose (years): females: 14.94±5.92, males: 14.18±7.12; no AUDIT score	also compares activity with cognitive skills (ROIs repeat), 20- 60yo, at least 10 days abstinent, benzodiazepam treatment	3
4	4.1	131	Canessa et al., 2022	10.3390/brainsci13010045	level of coherence in intra-network activity, frequency measures	ICA	1	L thalamus	-8 -20 16	Thal_AV_L				AUD vs HC	decreased low (≤0.1 Hz) and very low (<0.05 Hz) frequency power, and increased high (>0.1 Hz) frequency power	0		p<0,05	AUD: 22 (females: n/a, age: 45.56±7.99), HC: 18 (females: n/a, age: 45.11±8.69)	variables: duration of alcohol use (years): females: 11.89±7.11), males: 10.11±7.48; mean daily alcohol dose (years): females: 14.94±5.92, males: 14.18±7.12; no AUDIT score	also compares activity with cognitive skills (ROIs repeat), 20- 60yo, at least 10 days abstinent, benzodiazepam treatment	3
4	4.1	132	Canessa et al., 2022	10.3390/brainsci13010045	level of coherence in intra-network activity, frequency measures	ICA	1	L thalamus	-8 -20 16	Thal_LP_L				AUD vs HC	decreased low (≤0.1 Hz) and very low (<0.05 Hz) frequency power, and increased high (>0.1 Hz) frequency power	0		p<0,05	AUD: 22 (females: n/a, age: 45.56±7.99), HC: 18 (females: n/a, age: 45.11±8.69)	variables: duration of alcohol use (years): females: 11.89±7.11), males: 10.11±7.48; mean daily alcohol dose (years): females: 14.94±5.92, males: 14.18±7.12; no AUDIT score	also compares activity with cognitive skills (ROIs repeat), 20- 60yo, at least 10 days abstinent, benzodiazepam treatment	3
4	4.1	133	Canessa et al., 2022	10.3390/brainsci13010045	level of coherence in intra-network activity, frequency measures	ICA	1	L thalamus	-8 -20 16	Thal_VA_L				AUD vs HC	decreased low (≤0.1 Hz) and very low (<0.05 Hz) frequency power, and increased high (>0.1 Hz) frequency power	0		p<0,05	AUD: 22 (females: n/a, age: 45.56±7.99), HC: 18 (females: n/a, age: 45.11±8.69)	variables: duration of alcohol use (years): females: 11.89±7.11), males: 10.11±7.48; mean daily alcohol dose (years): females: 14.94±5.92, males: 14.18±7.12; no AUDIT score	also compares activity with cognitive skills (ROIs repeat), 20- 60yo, at least 10 days abstinent, benzodiazepam treatment	3
4	4.1	134	Canessa et al., 2022	10.3390/brainsci13010045	level of coherence in intra-network activity, frequency measures	ICA	1	L thalamus	-8 -20 16	Thal_VL_L				AUD vs HC	decreased low (≤0.1 Hz) and very low (<0.05 Hz) frequency power, and increased high (>0.1 Hz) frequency power	0		p<0,05	AUD: 22 (females: n/a, age: 45.56±7.99), HC: 18 (females: n/a, age: 45.11±8.69)	variables: duration of alcohol use (years): females: 11.89±7.11), males: 10.11±7.48; mean daily alcohol dose (years): females: 14.94±5.92, males: 14.18±7.12; no AUDIT score	also compares activity with cognitive skills (ROIs repeat), 20- 60yo, at least 10 days abstinent, benzodiazepam treatment	3
4	4.1	135	Canessa et al., 2022	10.3390/brainsci13010045	level of coherence in intra-network activity, frequency measures	ICA	1	L thalamus	-8 -20 16	Thal_VPL_L				AUD vs HC	decreased low (≤0.1 Hz) and very low (<0.05 Hz) frequency power, and increased high (>0.1 Hz) frequency power	0		p<0,05	AUD: 22 (females: n/a, age: 45.56±7.99), HC: 18 (females: n/a, age: 45.11±8.69)	variables: duration of alcohol use (years): females: 11.89±7.11), males: 10.11±7.48; mean daily alcohol dose (years): females: 14.94±5.92, males: 14.18±7.12; no AUDIT score	also compares activity with cognitive skills (ROIs repeat), 20- 60yo, at least 10 days abstinent, benzodiazepam treatment	3
4	4.1	136	Canessa et al., 2022	10.3390/brainsci13010045	level of coherence in intra-network activity, frequency measures	ICA	1	L thalamus	-8 -20 16	Thal_IL_L				AUD vs HC	decreased low (≤0.1 Hz) and very low (<0.05 Hz) frequency power, and increased high (>0.1 Hz) frequency power	0		p<0,05	AUD: 22 (females: n/a, age: 45.56±7.99), HC: 18 (females: n/a, age: 45.11±8.69)	variables: duration of alcohol use (years): females: 11.89±7.11), males: 10.11±7.48; mean daily alcohol dose (years): females: 14.94±5.92, males: 14.18±7.12; no AUDIT score	also compares activity with cognitive skills (ROIs repeat), 20- 60yo, at least 10 days abstinent, benzodiazepam treatment	3
4	4.1	137	Canessa et al., 2022	10.3390/brainsci13010045	level of coherence in intra-network activity, frequency measures	ICA	1	L thalamus	-8 -20 16	Thal_Re_L				AUD vs HC	decreased low (≤0.1 Hz) and very low (<0.05 Hz) frequency power, and increased high (>0.1 Hz) frequency power	0		p<0,05	AUD: 22 (females: n/a, age: 45.56±7.99), HC: 18 (females: n/a, age: 45.11±8.69)	variables: duration of alcohol use (years): females: 11.89±7.11), males: 10.11±7.48; mean daily alcohol dose (years): females: 14.94±5.92, males: 14.18±7.12; no AUDIT score	also compares activity with cognitive skills (ROIs repeat), 20- 60yo, at least 10 days abstinent, benzodiazepam treatment	3
4	4.1	138	Canessa et al., 2022	10.3390/brainsci13010045	level of coherence in intra-network activity, frequency measures	ICA	1	L thalamus	-8 -20 16	Thal_MDm_L				AUD vs HC	decreased low (≤0.1 Hz) and very low (<0.05 Hz) frequency power, and increased high (>0.1 Hz) frequency power	0		p<0,05	AUD: 22 (females: n/a, age: 45.56±7.99), HC: 18 (females: n/a, age: 45.11±8.69)	variables: duration of alcohol use (years): females: 11.89±7.11), males: 10.11±7.48; mean daily alcohol dose (years): females: 14.94±5.92, males: 14.18±7.12; no AUDIT score	also compares activity with cognitive skills (ROIs repeat), 20- 60yo, at least 10 days abstinent, benzodiazepam treatment	3
4	4.1	139	Canessa et al., 2022	10.3390/brainsci13010045	level of coherence in intra-network activity, frequency measures	ICA	1	L thalamus	-8 -20 16	Thal_MDl_L				AUD vs HC	decreased low (≤0.1 Hz) and very low (<0.05 Hz) frequency power, and increased high (>0.1 Hz) frequency power	0		p<0,05	AUD: 22 (females: n/a, age: 45.56±7.99), HC: 18 (females: n/a, age: 45.11±8.69)	variables: duration of alcohol use (years): females: 11.89±7.11), males: 10.11±7.48; mean daily alcohol dose (years): females: 14.94±5.92, males: 14.18±7.12; no AUDIT score	also compares activity with cognitive skills (ROIs repeat), 20- 60yo, at least 10 days abstinent, benzodiazepam treatment	3
4	4.1	140	Canessa et al., 2022	10.3390/brainsci13010045	level of coherence in intra-network activity, frequency measures	ICA	1	L thalamus	-8 -20 16	Thal_LGN_L				AUD vs HC	decreased low (≤0.1 Hz) and very low (<0.05 Hz) frequency power, and increased high (>0.1 Hz) frequency power	0		p<0,05	AUD: 22 (females: n/a, age: 45.56±7.99), HC: 18 (females: n/a, age: 45.11±8.69)	variables: duration of alcohol use (years): females: 11.89±7.11), males: 10.11±7.48; mean daily alcohol dose (years): females: 14.94±5.92, males: 14.18±7.12; no AUDIT score	also compares activity with cognitive skills (ROIs repeat), 20- 60yo, at least 10 days abstinent, benzodiazepam treatment	3
4	4.1	141	Canessa et al., 2022	10.3390/brainsci13010045	level of coherence in intra-network activity, frequency measures	ICA	1	L thalamus	-8 -20 16	Thal_MGN_L				AUD vs HC	decreased low (≤0.1 Hz) and very low (<0.05 Hz) frequency power, and increased high (>0.1 Hz) frequency power	0		p<0,05	AUD: 22 (females: n/a, age: 45.56±7.99), HC: 18 (females: n/a, age: 45.11±8.69)	variables: duration of alcohol use (years): females: 11.89±7.11), males: 10.11±7.48; mean daily alcohol dose (years): females: 14.94±5.92, males: 14.18±7.12; no AUDIT score	also compares activity with cognitive skills (ROIs repeat), 20- 60yo, at least 10 days abstinent, benzodiazepam treatment	3
4	4.1	142	Canessa et al., 2022	10.3390/brainsci13010045	level of coherence in intra-network activity, frequency measures	ICA	1	L thalamus	-8 -20 16	Thal_PuA_L				AUD vs HC	decreased low (≤0.1 Hz) and very low (<0.05 Hz) frequency power, and increased high (>0.1 Hz) frequency power	0		p<0,05	AUD: 22 (females: n/a, age: 45.56±7.99), HC: 18 (females: n/a, age: 45.11±8.69)	variables: duration of alcohol use (years): females: 11.89±7.11), males: 10.11±7.48; mean daily alcohol dose (years): females: 14.94±5.92, males: 14.18±7.12; no AUDIT score	also compares activity with cognitive skills (ROIs repeat), 20- 60yo, at least 10 days abstinent, benzodiazepam treatment	3
4	4.1	143	Canessa et al., 2022	10.3390/brainsci13010045	level of coherence in intra-network activity, frequency measures	ICA	1	L thalamus	-8 -20 16	Thal_PuM_L				AUD vs HC	decreased low (≤0.1 Hz) and very low (<0.05 Hz) frequency power, and increased high (>0.1 Hz) frequency power	0		p<0,05	AUD: 22 (females: n/a, age: 45.56±7.99), HC: 18 (females: n/a, age: 45.11±8.69)	variables: duration of alcohol use (years): females: 11.89±7.11), males: 10.11±7.48; mean daily alcohol dose (years): females: 14.94±5.92, males: 14.18±7.12; no AUDIT score	also compares activity with cognitive skills (ROIs repeat), 20- 60yo, at least 10 days abstinent, benzodiazepam treatment	3
4	4.1	144	Canessa et al., 2022	10.3390/brainsci13010045	level of coherence in intra-network activity, frequency measures	ICA	1	L thalamus	-8 -20 16	Thal_PuL_L				AUD vs HC	decreased low (≤0.1 Hz) and very low (<0.05 Hz) frequency power, and increased high (>0.1 Hz) frequency power	0		p<0,05	AUD: 22 (females: n/a, age: 45.56±7.99), HC: 18 (females: n/a, age: 45.11±8.69)	variables: duration of alcohol use (years): females: 11.89±7.11), males: 10.11±7.48; mean daily alcohol dose (years): females: 14.94±5.92, males: 14.18±7.12; no AUDIT score	also compares activity with cognitive skills (ROIs repeat), 20- 60yo, at least 10 days abstinent, benzodiazepam treatment	3
4	4.1	145	Canessa et al., 2022	10.3390/brainsci13010045	level of coherence in intra-network activity, frequency measures	ICA	1	L thalamus	-8 -20 16	Thal_PuI_L				AUD vs HC	decreased low (≤0.1 Hz) and very low (<0.05 Hz) frequency power, and increased high (>0.1 Hz) frequency power	0		p<0,05	AUD: 22 (females: n/a, age: 45.56±7.99), HC: 18 (females: n/a, age: 45.11±8.69)	variables: duration of alcohol use (years): females: 11.89±7.11), males: 10.11±7.48; mean daily alcohol dose (years): females: 14.94±5.92, males: 14.18±7.12; no AUDIT score	also compares activity with cognitive skills (ROIs repeat), 20- 60yo, at least 10 days abstinent, benzodiazepam treatment	3
4	4.1	146	Canessa et al., 2022	10.3390/brainsci13010045	level of coherence in intra-network activity, frequency measures	ICA	1	R thalamus	6 -14 16	Thal_AV_R				AUD vs HC	decreased low (≤0.1 Hz) and very low (<0.05 Hz) frequency power, and increased high (>0.1 Hz) frequency power	0		p<0,05	AUD: 22 (females: n/a, age: 45.56±7.99), HC: 18 (females: n/a, age: 45.11±8.69)	variables: duration of alcohol use (years): females: 11.89±7.11), males: 10.11±7.48; mean daily alcohol dose (years): females: 14.94±5.92, males: 14.18±7.12; no AUDIT score	also compares activity with cognitive skills (ROIs repeat), 20- 60yo, at least 10 days abstinent, benzodiazepam treatment	3
4	4.1	147	Canessa et al., 2022	10.3390/brainsci13010045	level of coherence in intra-network activity, frequency measures	ICA	1	R thalamus	6 -14 16	Thal_LP_R				AUD vs HC	decreased low (≤0.1 Hz) and very low (<0.05 Hz) frequency power, and increased high (>0.1 Hz) frequency power	0		p<0,05	AUD: 22 (females: n/a, age: 45.56±7.99), HC: 18 (females: n/a, age: 45.11±8.69)	variables: duration of alcohol use (years): females: 11.89±7.11), males: 10.11±7.48; mean daily alcohol dose (years): females: 14.94±5.92, males: 14.18±7.12; no AUDIT score	also compares activity with cognitive skills (ROIs repeat), 20- 60yo, at least 10 days abstinent, benzodiazepam treatment	3
4	4.1	148	Canessa et al., 2022	10.3390/brainsci13010045	level of coherence in intra-network activity, frequency measures	ICA	1	R thalamus	6 -14 16	Thal_VA_R				AUD vs HC	decreased low (≤0.1 Hz) and very low (<0.05 Hz) frequency power, and increased high (>0.1 Hz) frequency power	0		p<0,05	AUD: 22 (females: n/a, age: 45.56±7.99), HC: 18 (females: n/a, age: 45.11±8.69)	variables: duration of alcohol use (years): females: 11.89±7.11), males: 10.11±7.48; mean daily alcohol dose (years): females: 14.94±5.92, males: 14.18±7.12; no AUDIT score	also compares activity with cognitive skills (ROIs repeat), 20- 60yo, at least 10 days abstinent, benzodiazepam treatment	3
4	4.1	149	Canessa et al., 2022	10.3390/brainsci13010045	level of coherence in intra-network activity, frequency measures	ICA	1	R thalamus	6 -14 16	Thal_VL_R				AUD vs HC	decreased low (≤0.1 Hz) and very low (<0.05 Hz) frequency power, and increased high (>0.1 Hz) frequency power	0		p<0,05	AUD: 22 (females: n/a, age: 45.56±7.99), HC: 18 (females: n/a, age: 45.11±8.69)	variables: duration of alcohol use (years): females: 11.89±7.11), males: 10.11±7.48; mean daily alcohol dose (years): females: 14.94±5.92, males: 14.18±7.12; no AUDIT score	also compares activity with cognitive skills (ROIs repeat), 20- 60yo, at least 10 days abstinent, benzodiazepam treatment	3
4	4.1	150	Canessa et al., 2022	10.3390/brainsci13010045	level of coherence in intra-network activity, frequency measures	ICA	1	R thalamus	6 -14 16	Thal_VPL_R				AUD vs HC	decreased low (≤0.1 Hz) and very low (<0.05 Hz) frequency power, and increased high (>0.1 Hz) frequency power	0		p<0,05	AUD: 22 (females: n/a, age: 45.56±7.99), HC: 18 (females: n/a, age: 45.11±8.69)	variables: duration of alcohol use (years): females: 11.89±7.11), males: 10.11±7.48; mean daily alcohol dose (years): females: 14.94±5.92, males: 14.18±7.12; no AUDIT score	also compares activity with cognitive skills (ROIs repeat), 20- 60yo, at least 10 days abstinent, benzodiazepam treatment	3
4	4.1	151	Canessa et al., 2022	10.3390/brainsci13010045	level of coherence in intra-network activity, frequency measures	ICA	1	R thalamus	6 -14 16	Thal_IL_R				AUD vs HC	decreased low (≤0.1 Hz) and very low (<0.05 Hz) frequency power, and increased high (>0.1 Hz) frequency power	0		p<0,05	AUD: 22 (females: n/a, age: 45.56±7.99), HC: 18 (females: n/a, age: 45.11±8.69)	variables: duration of alcohol use (years): females: 11.89±7.11), males: 10.11±7.48; mean daily alcohol dose (years): females: 14.94±5.92, males: 14.18±7.12; no AUDIT score	also compares activity with cognitive skills (ROIs repeat), 20- 60yo, at least 10 days abstinent, benzodiazepam treatment	3
4	4.1	152	Canessa et al., 2022	10.3390/brainsci13010045	level of coherence in intra-network activity, frequency measures	ICA	1	R thalamus	6 -14 16	Thal_Re_R				AUD vs HC	decreased low (≤0.1 Hz) and very low (<0.05 Hz) frequency power, and increased high (>0.1 Hz) frequency power	0		p<0,05	AUD: 22 (females: n/a, age: 45.56±7.99), HC: 18 (females: n/a, age: 45.11±8.69)	variables: duration of alcohol use (years): females: 11.89±7.11), males: 10.11±7.48; mean daily alcohol dose (years): females: 14.94±5.92, males: 14.18±7.12; no AUDIT score	also compares activity with cognitive skills (ROIs repeat), 20- 60yo, at least 10 days abstinent, benzodiazepam treatment	3
4	4.1	153	Canessa et al., 2022	10.3390/brainsci13010045	level of coherence in intra-network activity, frequency measures	ICA	1	R thalamus	6 -14 16	Thal_MDm_R				AUD vs HC	decreased low (≤0.1 Hz) and very low (<0.05 Hz) frequency power, and increased high (>0.1 Hz) frequency power	0		p<0,05	AUD: 22 (females: n/a, age: 45.56±7.99), HC: 18 (females: n/a, age: 45.11±8.69)	variables: duration of alcohol use (years): females: 11.89±7.11), males: 10.11±7.48; mean daily alcohol dose (years): females: 14.94±5.92, males: 14.18±7.12; no AUDIT score	also compares activity with cognitive skills (ROIs repeat), 20- 60yo, at least 10 days abstinent, benzodiazepam treatment	3
4	4.1	154	Canessa et al., 2022	10.3390/brainsci13010045	level of coherence in intra-network activity, frequency measures	ICA	1	R thalamus	6 -14 16	Thal_MDl_R				AUD vs HC	decreased low (≤0.1 Hz) and very low (<0.05 Hz) frequency power, and increased high (>0.1 Hz) frequency power	0		p<0,05	AUD: 22 (females: n/a, age: 45.56±7.99), HC: 18 (females: n/a, age: 45.11±8.69)	variables: duration of alcohol use (years): females: 11.89±7.11), males: 10.11±7.48; mean daily alcohol dose (years): females: 14.94±5.92, males: 14.18±7.12; no AUDIT score	also compares activity with cognitive skills (ROIs repeat), 20- 60yo, at least 10 days abstinent, benzodiazepam treatment	3
4	4.1	155	Canessa et al., 2022	10.3390/brainsci13010045	level of coherence in intra-network activity, frequency measures	ICA	1	R thalamus	6 -14 16	Thal_LGN_R				AUD vs HC	decreased low (≤0.1 Hz) and very low (<0.05 Hz) frequency power, and increased high (>0.1 Hz) frequency power	0		p<0,05	AUD: 22 (females: n/a, age: 45.56±7.99), HC: 18 (females: n/a, age: 45.11±8.69)	variables: duration of alcohol use (years): females: 11.89±7.11), males: 10.11±7.48; mean daily alcohol dose (years): females: 14.94±5.92, males: 14.18±7.12; no AUDIT score	also compares activity with cognitive skills (ROIs repeat), 20- 60yo, at least 10 days abstinent, benzodiazepam treatment	3
4	4.1	156	Canessa et al., 2022	10.3390/brainsci13010045	level of coherence in intra-network activity, frequency measures	ICA	1	R thalamus	6 -14 16	Thal_MGN_R				AUD vs HC	decreased low (≤0.1 Hz) and very low (<0.05 Hz) frequency power, and increased high (>0.1 Hz) frequency power	0		p<0,05	AUD: 22 (females: n/a, age: 45.56±7.99), HC: 18 (females: n/a, age: 45.11±8.69)	variables: duration of alcohol use (years): females: 11.89±7.11), males: 10.11±7.48; mean daily alcohol dose (years): females: 14.94±5.92, males: 14.18±7.12; no AUDIT score	also compares activity with cognitive skills (ROIs repeat), 20- 60yo, at least 10 days abstinent, benzodiazepam treatment	3
4	4.1	157	Canessa et al., 2022	10.3390/brainsci13010045	level of coherence in intra-network activity, frequency measures	ICA	1	R thalamus	6 -14 16	Thal_PuA_R				AUD vs HC	decreased low (≤0.1 Hz) and very low (<0.05 Hz) frequency power, and increased high (>0.1 Hz) frequency power	0		p<0,05	AUD: 22 (females: n/a, age: 45.56±7.99), HC: 18 (females: n/a, age: 45.11±8.69)	variables: duration of alcohol use (years): females: 11.89±7.11), males: 10.11±7.48; mean daily alcohol dose (years): females: 14.94±5.92, males: 14.18±7.12; no AUDIT score	also compares activity with cognitive skills (ROIs repeat), 20- 60yo, at least 10 days abstinent, benzodiazepam treatment	3
4	4.1	158	Canessa et al., 2022	10.3390/brainsci13010045	level of coherence in intra-network activity, frequency measures	ICA	1	R thalamus	6 -14 16	Thal_PuM_R				AUD vs HC	decreased low (≤0.1 Hz) and very low (<0.05 Hz) frequency power, and increased high (>0.1 Hz) frequency power	0		p<0,05	AUD: 22 (females: n/a, age: 45.56±7.99), HC: 18 (females: n/a, age: 45.11±8.69)	variables: duration of alcohol use (years): females: 11.89±7.11), males: 10.11±7.48; mean daily alcohol dose (years): females: 14.94±5.92, males: 14.18±7.12; no AUDIT score	also compares activity with cognitive skills (ROIs repeat), 20- 60yo, at least 10 days abstinent, benzodiazepam treatment	3
4	4.1	159	Canessa et al., 2022	10.3390/brainsci13010045	level of coherence in intra-network activity, frequency measures	ICA	1	R thalamus	6 -14 16	Thal_PuL_R				AUD vs HC	decreased low (≤0.1 Hz) and very low (<0.05 Hz) frequency power, and increased high (>0.1 Hz) frequency power	0		p<0,05	AUD: 22 (females: n/a, age: 45.56±7.99), HC: 18 (females: n/a, age: 45.11±8.69)	variables: duration of alcohol use (years): females: 11.89±7.11), males: 10.11±7.48; mean daily alcohol dose (years): females: 14.94±5.92, males: 14.18±7.12; no AUDIT score	also compares activity with cognitive skills (ROIs repeat), 20- 60yo, at least 10 days abstinent, benzodiazepam treatment	3
4	4.1	160	Canessa et al., 2022	10.3390/brainsci13010045	level of coherence in intra-network activity, frequency measures	ICA	1	R thalamus	6 -14 16	Thal_PuI_R				AUD vs HC	decreased low (≤0.1 Hz) and very low (<0.05 Hz) frequency power, and increased high (>0.1 Hz) frequency power	0		p<0,05	AUD: 22 (females: n/a, age: 45.56±7.99), HC: 18 (females: n/a, age: 45.11±8.69)	variables: duration of alcohol use (years): females: 11.89±7.11), males: 10.11±7.48; mean daily alcohol dose (years): females: 14.94±5.92, males: 14.18±7.12; no AUDIT score	also compares activity with cognitive skills (ROIs repeat), 20- 60yo, at least 10 days abstinent, benzodiazepam treatment	3
4	4.1	161	Canessa et al., 2022	10.3390/brainsci13010045	level of coherence in intra-network activity, frequency measures	ICA	1	L middle frontal gyrus	-36 38 30	Frontal_Mid_2_L				AUD vs HC	decreased low (≤0.1 Hz) and very low (<0.05 Hz) frequency power, and increased high (>0.1 Hz) frequency power	0		p<0,05	AUD: 22 (females: n/a, age: 45.56±7.99), HC: 18 (females: n/a, age: 45.11±8.69)	variables: duration of alcohol use (years): females: 11.89±7.11), males: 10.11±7.48; mean daily alcohol dose (years): females: 14.94±5.92, males: 14.18±7.12; no AUDIT score	also compares activity with cognitive skills (ROIs repeat), 20- 60yo, at least 10 days abstinent, benzodiazepam treatment	3
4	4.1	162	Canessa et al., 2022	10.3390/brainsci13010045	level of coherence in intra-network activity, frequency measures	ICA	1	L superior frontal gyrus	-30 64 6	Frontal_Sup_2_L				AUD vs HC	decreased low (≤0.1 Hz) and very low (<0.05 Hz) frequency power, and increased high (>0.1 Hz) frequency power	0		p<0,05	AUD: 22 (females: n/a, age: 45.56±7.99), HC: 18 (females: n/a, age: 45.11±8.69)	variables: duration of alcohol use (years): females: 11.89±7.11), males: 10.11±7.48; mean daily alcohol dose (years): females: 14.94±5.92, males: 14.18±7.12; no AUDIT score	also compares activity with cognitive skills (ROIs repeat), 20- 60yo, at least 10 days abstinent, benzodiazepam treatment	3
4	4.1	163	Canessa et al., 2022	10.3390/brainsci13010045	level of coherence in intra-network activity, frequency measures	ICA	1	R middle frontal gyrus	26 66 4	Frontal_Sup_2_R				AUD vs HC	decreased low (≤0.1 Hz) and very low (<0.05 Hz) frequency power, and increased high (>0.1 Hz) frequency power	0		p<0,05	AUD: 22 (females: n/a, age: 45.56±7.99), HC: 18 (females: n/a, age: 45.11±8.69)	variables: duration of alcohol use (years): females: 11.89±7.11), males: 10.11±7.48; mean daily alcohol dose (years): females: 14.94±5.92, males: 14.18±7.12; no AUDIT score	also compares activity with cognitive skills (ROIs repeat), 20- 60yo, at least 10 days abstinent, benzodiazepam treatment	3
4	4.2	164	Canessa et al., 2022	10.3390/brainsci13010045	level of coherence in intra-network activity, frequency measures	ICA	1	L middle orbital gyrus	-32 52 14	Frontal_Mid_2_L				AUD vs HC	decreased low frequency power	0		p<0,05	AUD: 22 (females: n/a, age: 45.56±7.99), HC: 18 (females: n/a, age: 45.11±8.69)	variables: duration of alcohol use (years): females: 11.89±7.11), males: 10.11±7.48; mean daily alcohol dose (years): females: 14.94±5.92, males: 14.18±7.12; no AUDIT score	also compares activity with cognitive skills (ROIs repeat), 20- 60yo, at least 10 days abstinent, benzodiazepam treatment	3
4	4.2	165	Canessa et al., 2022	10.3390/brainsci13010045	level of coherence in intra-network activity, frequency measures	ICA	1	L middle frontal gyrus	-40 46 2	Frontal_Mid_2_L				AUD vs HC	decreased low frequency power	0		p<0,05	AUD: 22 (females: n/a, age: 45.56±7.99), HC: 18 (females: n/a, age: 45.11±8.69)	variables: duration of alcohol use (years): females: 11.89±7.11), males: 10.11±7.48; mean daily alcohol dose (years): females: 14.94±5.92, males: 14.18±7.12; no AUDIT score	also compares activity with cognitive skills (ROIs repeat), 20- 60yo, at least 10 days abstinent, benzodiazepam treatment	3
4	4.2	166	Canessa et al., 2022	10.3390/brainsci13010045	level of coherence in intra-network activity, frequency measures	ICA	1	L superior frontal gyrus	-22 42 22	Frontal_Sup_2_L				AUD vs HC	decreased low frequency power	0		p<0,05	AUD: 22 (females: n/a, age: 45.56±7.99), HC: 18 (females: n/a, age: 45.11±8.69)	variables: duration of alcohol use (years): females: 11.89±7.11), males: 10.11±7.48; mean daily alcohol dose (years): females: 14.94±5.92, males: 14.18±7.12; no AUDIT score	also compares activity with cognitive skills (ROIs repeat), 20- 60yo, at least 10 days abstinent, benzodiazepam treatment	3
4	4.2	167	Canessa et al., 2022	10.3390/brainsci13010045	level of coherence in intra-network activity, frequency measures	ICA	1	L angular gyrus	-36 -60 42	Angular_L				AUD vs HC	decreased low frequency power	0		p<0,05	AUD: 22 (females: n/a, age: 45.56±7.99), HC: 18 (females: n/a, age: 45.11±8.69)	variables: duration of alcohol use (years): females: 11.89±7.11), males: 10.11±7.48; mean daily alcohol dose (years): females: 14.94±5.92, males: 14.18±7.12; no AUDIT score	also compares activity with cognitive skills (ROIs repeat), 20- 60yo, at least 10 days abstinent, benzodiazepam treatment	3
4	4.2	168	Canessa et al., 2022	10.3390/brainsci13010045	level of coherence in intra-network activity, frequency measures	ICA	1	R precaneus	2 -60 70	Precuneus_R				AUD vs HC	increased high frequency power	0		p<0,05	AUD: 22 (females: n/a, age: 45.56±7.99), HC: 18 (females: n/a, age: 45.11±8.69)	variables: duration of alcohol use (years): females: 11.89±7.11), males: 10.11±7.48; mean daily alcohol dose (years): females: 14.94±5.92, males: 14.18±7.12; no AUDIT score	also compares activity with cognitive skills (ROIs repeat), 20- 60yo, at least 10 days abstinent, benzodiazepam treatment	3
4	4.2	169	Canessa et al., 2022	10.3390/brainsci13010045	level of coherence in intra-network activity, frequency measures	ICA	1	L precaneus	-8 -58 58	Precuneus_L				AUD vs HC	increased high frequency power	0		p<0,05	AUD: 22 (females: n/a, age: 45.56±7.99), HC: 18 (females: n/a, age: 45.11±8.69)	variables: duration of alcohol use (years): females: 11.89±7.11), males: 10.11±7.48; mean daily alcohol dose (years): females: 14.94±5.92, males: 14.18±7.12; no AUDIT score	also compares activity with cognitive skills (ROIs repeat), 20- 60yo, at least 10 days abstinent, benzodiazepam treatment	3
4	4.2	170	Canessa et al., 2022	10.3390/brainsci13010045	level of coherence in intra-network activity, frequency measures	ICA	1	L superior frontal gyrus	-18 28 58	Frontal_Sup_2_L				AUD vs HC	increased high frequency power	0		p<0,05	AUD: 22 (females: n/a, age: 45.56±7.99), HC: 18 (females: n/a, age: 45.11±8.69)	variables: duration of alcohol use (years): females: 11.89±7.11), males: 10.11±7.48; mean daily alcohol dose (years): females: 14.94±5.92, males: 14.18±7.12; no AUDIT score	also compares activity with cognitive skills (ROIs repeat), 20- 60yo, at least 10 days abstinent, benzodiazepam treatment	3
4	4.2	171	Canessa et al., 2022	10.3390/brainsci13010045	level of coherence in intra-network activity, frequency measures	ICA	1	L posterior medial frontal	0 18 68	Supp_Motor_Area_L				AUD vs HC	increased high frequency power	0		p<0,05	AUD: 22 (females: n/a, age: 45.56±7.99), HC: 18 (females: n/a, age: 45.11±8.69)	variables: duration of alcohol use (years): females: 11.89±7.11), males: 10.11±7.48; mean daily alcohol dose (years): females: 14.94±5.92, males: 14.18±7.12; no AUDIT score	also compares activity with cognitive skills (ROIs repeat), 20- 60yo, at least 10 days abstinent, benzodiazepam treatment	3
4	4.2	172	Canessa et al., 2022	10.3390/brainsci13010045	level of coherence in intra-network activity, frequency measures	ICA	1	L posterior medial frontal	0 18 68	Frontal_Sup_2_L				AUD vs HC	increased high frequency power	0		p<0,05	AUD: 22 (females: n/a, age: 45.56±7.99), HC: 18 (females: n/a, age: 45.11±8.69)	variables: duration of alcohol use (years): females: 11.89±7.11), males: 10.11±7.48; mean daily alcohol dose (years): females: 14.94±5.92, males: 14.18±7.12; no AUDIT score	also compares activity with cognitive skills (ROIs repeat), 20- 60yo, at least 10 days abstinent, benzodiazepam treatment	3
4	4.2	173	Canessa et al., 2022	10.3390/brainsci13010045	level of coherence in intra-network activity, frequency measures	ICA	1	L posterior medial frontal	0 18 68	Frontal_Sup_Medial_L				AUD vs HC	increased high frequency power	0		p<0,05	AUD: 22 (females: n/a, age: 45.56±7.99), HC: 18 (females: n/a, age: 45.11±8.69)	variables: duration of alcohol use (years): females: 11.89±7.11), males: 10.11±7.48; mean daily alcohol dose (years): females: 14.94±5.92, males: 14.18±7.12; no AUDIT score	also compares activity with cognitive skills (ROIs repeat), 20- 60yo, at least 10 days abstinent, benzodiazepam treatment	3
4	4.2	174	Canessa et al., 2022	10.3390/brainsci13010045	level of coherence in intra-network activity, frequency measures	ICA	1	L posterior medial frontal	0 18 68	ACC_pre_L				AUD vs HC	increased high frequency power	0		p<0,05	AUD: 22 (females: n/a, age: 45.56±7.99), HC: 18 (females: n/a, age: 45.11±8.69)	variables: duration of alcohol use (years): females: 11.89±7.11), males: 10.11±7.48; mean daily alcohol dose (years): females: 14.94±5.92, males: 14.18±7.12; no AUDIT score	also compares activity with cognitive skills (ROIs repeat), 20- 60yo, at least 10 days abstinent, benzodiazepam treatment	3
4	4.2	175	Canessa et al., 2022	10.3390/brainsci13010045	level of coherence in intra-network activity, frequency measures	ICA	1	L posterior medial frontal	0 18 68	ACC_sup_L				AUD vs HC	increased high frequency power	0		p<0,05	AUD: 22 (females: n/a, age: 45.56±7.99), HC: 18 (females: n/a, age: 45.11±8.69)	variables: duration of alcohol use (years): females: 11.89±7.11), males: 10.11±7.48; mean daily alcohol dose (years): females: 14.94±5.92, males: 14.18±7.12; no AUDIT score	also compares activity with cognitive skills (ROIs repeat), 20- 60yo, at least 10 days abstinent, benzodiazepam treatment	3
4	4.2	176	Canessa et al., 2022	10.3390/brainsci13010045	level of coherence in intra-network activity, frequency measures	ICA	1	L precentral gyrus	-32 -28 58	Precentral_L				AUD vs HC	increased high frequency power	0		p<0,05	AUD: 22 (females: n/a, age: 45.56±7.99), HC: 18 (females: n/a, age: 45.11±8.69)	variables: duration of alcohol use (years): females: 11.89±7.11), males: 10.11±7.48; mean daily alcohol dose (years): females: 14.94±5.92, males: 14.18±7.12; no AUDIT score	also compares activity with cognitive skills (ROIs repeat), 20- 60yo, at least 10 days abstinent, benzodiazepam treatment	3
4	4.2	177	Canessa et al., 2022	10.3390/brainsci13010045	level of coherence in intra-network activity, frequency measures	ICA	1	L middle cingulate cortex	-8 -10 44	Cingulate_Mid_L				AUD vs HC	increased high frequency power	0		p<0,05	AUD: 22 (females: n/a, age: 45.56±7.99), HC: 18 (females: n/a, age: 45.11±8.69)	variables: duration of alcohol use (years): females: 11.89±7.11), males: 10.11±7.48; mean daily alcohol dose (years): females: 14.94±5.92, males: 14.18±7.12; no AUDIT score	also compares activity with cognitive skills (ROIs repeat), 20- 60yo, at least 10 days abstinent, benzodiazepam treatment	3
4	4.2	178	Canessa et al., 2022	10.3390/brainsci13010045	level of coherence in intra-network activity, frequency measures	ICA	1	R paracentral lobule	8 -34 54	Paracentral_Lobule_R				AUD vs HC	increased high frequency power	0		p<0,05	AUD: 22 (females: n/a, age: 45.56±7.99), HC: 18 (females: n/a, age: 45.11±8.69)	variables: duration of alcohol use (years): females: 11.89±7.11), males: 10.11±7.48; mean daily alcohol dose (years): females: 14.94±5.92, males: 14.18±7.12; no AUDIT score	also compares activity with cognitive skills (ROIs repeat), 20- 60yo, at least 10 days abstinent, benzodiazepam treatment	3
4	4.2	179	Canessa et al., 2022	10.3390/brainsci13010045	level of coherence in intra-network activity, frequency measures	ICA	1	L fusiform gyrus	-30 -62 -14	Fusiform_L				AUD vs HC	increased high frequency power	0		p<0,05	AUD: 22 (females: n/a, age: 45.56±7.99), HC: 18 (females: n/a, age: 45.11±8.69)	variables: duration of alcohol use (years): females: 11.89±7.11), males: 10.11±7.48; mean daily alcohol dose (years): females: 14.94±5.92, males: 14.18±7.12; no AUDIT score	also compares activity with cognitive skills (ROIs repeat), 20- 60yo, at least 10 days abstinent, benzodiazepam treatment	3
4	4.2	180	Canessa et al., 2022	10.3390/brainsci13010045	level of coherence in intra-network activity, frequency measures	ICA	1	L inferior temporal gyrus	-46 -60 -10	Temporal_Inf_L				AUD vs HC	increased high frequency power	0		p<0,05	AUD: 22 (females: n/a, age: 45.56±7.99), HC: 18 (females: n/a, age: 45.11±8.69)	variables: duration of alcohol use (years): females: 11.89±7.11), males: 10.11±7.48; mean daily alcohol dose (years): females: 14.94±5.92, males: 14.18±7.12; no AUDIT score	also compares activity with cognitive skills (ROIs repeat), 20- 60yo, at least 10 days abstinent, benzodiazepam treatment	3
4	4.2	181	Canessa et al., 2022	10.3390/brainsci13010045	level of coherence in intra-network activity, frequency measures	ICA	1	R middle temporal gyrus	56 -36 -4	Temporal_Mid_R				AUD vs HC	increased high frequency power	0		p<0,05	AUD: 22 (females: n/a, age: 45.56±7.99), HC: 18 (females: n/a, age: 45.11±8.69)	variables: duration of alcohol use (years): females: 11.89±7.11), males: 10.11±7.48; mean daily alcohol dose (years): females: 14.94±5.92, males: 14.18±7.12; no AUDIT score	also compares activity with cognitive skills (ROIs repeat), 20- 60yo, at least 10 days abstinent, benzodiazepam treatment	3
4	4.2	182	Canessa et al., 2022	10.3390/brainsci13010045	level of coherence in intra-network activity, frequency measures	ICA	1	R superior temporal gyrus	44 -4 -12	Temporal_Sup_R				AUD vs HC	increased high frequency power	0		p<0,05	AUD: 22 (females: n/a, age: 45.56±7.99), HC: 18 (females: n/a, age: 45.11±8.69)	variables: duration of alcohol use (years): females: 11.89±7.11), males: 10.11±7.48; mean daily alcohol dose (years): females: 14.94±5.92, males: 14.18±7.12; no AUDIT score	also compares activity with cognitive skills (ROIs repeat), 20- 60yo, at least 10 days abstinent, benzodiazepam treatment	3
4	4.2	183	Canessa et al., 2022	10.3390/brainsci13010045	level of coherence in intra-network activity, frequency measures	ICA	1	L middle temporal gyrus	-50 -18 -20	Temporal_Mid_L				AUD vs HC	increased high frequency power	0		p<0,05	AUD: 22 (females: n/a, age: 45.56±7.99), HC: 18 (females: n/a, age: 45.11±8.69)	variables: duration of alcohol use (years): females: 11.89±7.11), males: 10.11±7.48; mean daily alcohol dose (years): females: 14.94±5.92, males: 14.18±7.12; no AUDIT score	also compares activity with cognitive skills (ROIs repeat), 20- 60yo, at least 10 days abstinent, benzodiazepam treatment	3
4	4.2	184	Canessa et al., 2022	10.3390/brainsci13010045	level of coherence in intra-network activity, frequency measures	ICA	1	L inferior temporal gyrus	-58 -6 -30	Temporal_Inf_L				AUD vs HC	increased high frequency power	0		p<0,05	AUD: 22 (females: n/a, age: 45.56±7.99), HC: 18 (females: n/a, age: 45.11±8.69)	variables: duration of alcohol use (years): females: 11.89±7.11), males: 10.11±7.48; mean daily alcohol dose (years): females: 14.94±5.92, males: 14.18±7.12; no AUDIT score	also compares activity with cognitive skills (ROIs repeat), 20- 60yo, at least 10 days abstinent, benzodiazepam treatment	3
4	4.2	185	Canessa et al., 2022	10.3390/brainsci13010045	level of coherence in intra-network activity, frequency measures	ICA	1	R middle temporal gyrus	48 -60 12	Temporal_Mid_R				AUD vs HC	increased high frequency power	0		p<0,05	AUD: 22 (females: n/a, age: 45.56±7.99), HC: 18 (females: n/a, age: 45.11±8.69)	variables: duration of alcohol use (years): females: 11.89±7.11), males: 10.11±7.48; mean daily alcohol dose (years): females: 14.94±5.92, males: 14.18±7.12; no AUDIT score	also compares activity with cognitive skills (ROIs repeat), 20- 60yo, at least 10 days abstinent, benzodiazepam treatment	3
4	4.2	186	Canessa et al., 2022	10.3390/brainsci13010045	level of coherence in intra-network activity, frequency measures	ICA	1	R superior temporal gyrus	62 -26 2	Temporal_Sup_R				AUD vs HC	increased high frequency power	0		p<0,05	AUD: 22 (females: n/a, age: 45.56±7.99), HC: 18 (females: n/a, age: 45.11±8.69)	variables: duration of alcohol use (years): females: 11.89±7.11), males: 10.11±7.48; mean daily alcohol dose (years): females: 14.94±5.92, males: 14.18±7.12; no AUDIT score	also compares activity with cognitive skills (ROIs repeat), 20- 60yo, at least 10 days abstinent, benzodiazepam treatment	3
4	4.2	187	Canessa et al., 2022	10.3390/brainsci13010045	level of coherence in intra-network activity, frequency measures	ICA	1	R angular gyrus	54 -68 34	Angular_R				AUD vs HC	increased high frequency power	0		p<0,05	AUD: 22 (females: n/a, age: 45.56±7.99), HC: 18 (females: n/a, age: 45.11±8.69)	variables: duration of alcohol use (years): females: 11.89±7.11), males: 10.11±7.48; mean daily alcohol dose (years): females: 14.94±5.92, males: 14.18±7.12; no AUDIT score	also compares activity with cognitive skills (ROIs repeat), 20- 60yo, at least 10 days abstinent, benzodiazepam treatment	3
4	4.2	188	Canessa et al., 2022	10.3390/brainsci13010045	level of coherence in intra-network activity, frequency measures	ICA	1	L middle temporal gyrus	-56 -54 6	Temporal_Mid_L				AUD vs HC	increased high frequency power	0		p<0,05	AUD: 22 (females: n/a, age: 45.56±7.99), HC: 18 (females: n/a, age: 45.11±8.69)	variables: duration of alcohol use (years): females: 11.89±7.11), males: 10.11±7.48; mean daily alcohol dose (years): females: 14.94±5.92, males: 14.18±7.12; no AUDIT score	also compares activity with cognitive skills (ROIs repeat), 20- 60yo, at least 10 days abstinent, benzodiazepam treatment	3
4	4.2	189	Canessa et al., 2022	10.3390/brainsci13010045	level of coherence in intra-network activity, frequency measures	ICA	1	L inferior frontal gyrus pars triangularis	-52 32 20	Frontal_Inf_Tri_L				AUD vs HC	increased high frequency power	0		p<0,05	AUD: 22 (females: n/a, age: 45.56±7.99), HC: 18 (females: n/a, age: 45.11±8.69)	variables: duration of alcohol use (years): females: 11.89±7.11), males: 10.11±7.48; mean daily alcohol dose (years): females: 14.94±5.92, males: 14.18±7.12; no AUDIT score	also compares activity with cognitive skills (ROIs repeat), 20- 60yo, at least 10 days abstinent, benzodiazepam treatment	3
4	4.2	190	Canessa et al., 2022	10.3390/brainsci13010045	level of coherence in intra-network activity, frequency measures	ICA	1	L precentral gyrus	-54 0 50	Precentral_L				AUD vs HC	increased high frequency power	0		p<0,05	AUD: 22 (females: n/a, age: 45.56±7.99), HC: 18 (females: n/a, age: 45.11±8.69)	variables: duration of alcohol use (years): females: 11.89±7.11), males: 10.11±7.48; mean daily alcohol dose (years): females: 14.94±5.92, males: 14.18±7.12; no AUDIT score	also compares activity with cognitive skills (ROIs repeat), 20- 60yo, at least 10 days abstinent, benzodiazepam treatment	3
4	4.2	191	Canessa et al., 2022	10.3390/brainsci13010045	level of coherence in intra-network activity, frequency measures	ICA	1	L posterior medial frontal	-8 12 48	Supp_Motor_Area_L				AUD vs HC	increased high frequency power	0		p<0,05	AUD: 22 (females: n/a, age: 45.56±7.99), HC: 18 (females: n/a, age: 45.11±8.69)	variables: duration of alcohol use (years): females: 11.89±7.11), males: 10.11±7.48; mean daily alcohol dose (years): females: 14.94±5.92, males: 14.18±7.12; no AUDIT score	also compares activity with cognitive skills (ROIs repeat), 20- 60yo, at least 10 days abstinent, benzodiazepam treatment	3
4	4.2	192	Canessa et al., 2022	10.3390/brainsci13010045	level of coherence in intra-network activity, frequency measures	ICA	1	L posterior medial frontal	-8 12 48	Frontal_Sup_2_L				AUD vs HC	increased high frequency power	0		p<0,05	AUD: 22 (females: n/a, age: 45.56±7.99), HC: 18 (females: n/a, age: 45.11±8.69)	variables: duration of alcohol use (years): females: 11.89±7.11), males: 10.11±7.48; mean daily alcohol dose (years): females: 14.94±5.92, males: 14.18±7.12; no AUDIT score	also compares activity with cognitive skills (ROIs repeat), 20- 60yo, at least 10 days abstinent, benzodiazepam treatment	3
4	4.2	193	Canessa et al., 2022	10.3390/brainsci13010045	level of coherence in intra-network activity, frequency measures	ICA	1	L posterior medial frontal	-8 12 48	Frontal_Sup_Medial_L				AUD vs HC	increased high frequency power	0		p<0,05	AUD: 22 (females: n/a, age: 45.56±7.99), HC: 18 (females: n/a, age: 45.11±8.69)	variables: duration of alcohol use (years): females: 11.89±7.11), males: 10.11±7.48; mean daily alcohol dose (years): females: 14.94±5.92, males: 14.18±7.12; no AUDIT score	also compares activity with cognitive skills (ROIs repeat), 20- 60yo, at least 10 days abstinent, benzodiazepam treatment	3
4	4.2	194	Canessa et al., 2022	10.3390/brainsci13010045	level of coherence in intra-network activity, frequency measures	ICA	1	L posterior medial frontal	-8 12 48	ACC_pre_L				AUD vs HC	increased high frequency power	0		p<0,05	AUD: 22 (females: n/a, age: 45.56±7.99), HC: 18 (females: n/a, age: 45.11±8.69)	variables: duration of alcohol use (years): females: 11.89±7.11), males: 10.11±7.48; mean daily alcohol dose (years): females: 14.94±5.92, males: 14.18±7.12; no AUDIT score	also compares activity with cognitive skills (ROIs repeat), 20- 60yo, at least 10 days abstinent, benzodiazepam treatment	3
4	4.2	195	Canessa et al., 2022	10.3390/brainsci13010045	level of coherence in intra-network activity, frequency measures	ICA	1	L posterior medial frontal	-8 12 48	ACC_sup_L				AUD vs HC	increased high frequency power	0		p<0,05	AUD: 22 (females: n/a, age: 45.56±7.99), HC: 18 (females: n/a, age: 45.11±8.69)	variables: duration of alcohol use (years): females: 11.89±7.11), males: 10.11±7.48; mean daily alcohol dose (years): females: 14.94±5.92, males: 14.18±7.12; no AUDIT score	also compares activity with cognitive skills (ROIs repeat), 20- 60yo, at least 10 days abstinent, benzodiazepam treatment	3
4	4.2	196	Canessa et al., 2022	10.3390/brainsci13010045	level of coherence in intra-network activity, frequency measures	ICA	1	L anterior insula	-36 18 8	Insula_L				AUD vs HC	increased high frequency power	0		p<0,05	AUD: 22 (females: n/a, age: 45.56±7.99), HC: 18 (females: n/a, age: 45.11±8.69)	variables: duration of alcohol use (years): females: 11.89±7.11), males: 10.11±7.48; mean daily alcohol dose (years): females: 14.94±5.92, males: 14.18±7.12; no AUDIT score	also compares activity with cognitive skills (ROIs repeat), 20- 60yo, at least 10 days abstinent, benzodiazepam treatment	3
4	4.2	197	Canessa et al., 2022	10.3390/brainsci13010045	level of coherence in intra-network activity, frequency measures	ICA	1	R precentral gyrus	38 2 48	Precentral_R				AUD vs HC	increased high frequency power	0		p<0,05	AUD: 22 (females: n/a, age: 45.56±7.99), HC: 18 (females: n/a, age: 45.11±8.69)	variables: duration of alcohol use (years): females: 11.89±7.11), males: 10.11±7.48; mean daily alcohol dose (years): females: 14.94±5.92, males: 14.18±7.12; no AUDIT score	also compares activity with cognitive skills (ROIs repeat), 20- 60yo, at least 10 days abstinent, benzodiazepam treatment	3
4	4.2	198	Canessa et al., 2022	10.3390/brainsci13010045	level of coherence in intra-network activity, frequency measures	ICA	1	R inferior frontal gyrus pars opercularis	46 14 28	Frontal_Inf_Oper_R				AUD vs HC	increased high frequency power	0		p<0,05	AUD: 22 (females: n/a, age: 45.56±7.99), HC: 18 (females: n/a, age: 45.11±8.69)	variables: duration of alcohol use (years): females: 11.89±7.11), males: 10.11±7.48; mean daily alcohol dose (years): females: 14.94±5.92, males: 14.18±7.12; no AUDIT score	also compares activity with cognitive skills (ROIs repeat), 20- 60yo, at least 10 days abstinent, benzodiazepam treatment	3
4	4.2	199	Canessa et al., 2022	10.3390/brainsci13010045	level of coherence in intra-network activity, frequency measures	ICA	1	R superior temporal gyrus	52 -2 2	Temporal_Sup_R				AUD vs HC	increased high frequency power	0		p<0,05	AUD: 22 (females: n/a, age: 45.56±7.99), HC: 18 (females: n/a, age: 45.11±8.69)	variables: duration of alcohol use (years): females: 11.89±7.11), males: 10.11±7.48; mean daily alcohol dose (years): females: 14.94±5.92, males: 14.18±7.12; no AUDIT score	also compares activity with cognitive skills (ROIs repeat), 20- 60yo, at least 10 days abstinent, benzodiazepam treatment	3
4	4.2	200	Canessa et al., 2022	10.3390/brainsci13010045	level of coherence in intra-network activity, frequency measures	ICA	1	R rolandic operculum	58 -10 10	Rolandic_Oper_R				AUD vs HC	increased high frequency power	0		p<0,05	AUD: 22 (females: n/a, age: 45.56±7.99), HC: 18 (females: n/a, age: 45.11±8.69)	variables: duration of alcohol use (years): females: 11.89±7.11), males: 10.11±7.48; mean daily alcohol dose (years): females: 14.94±5.92, males: 14.18±7.12; no AUDIT score	also compares activity with cognitive skills (ROIs repeat), 20- 60yo, at least 10 days abstinent, benzodiazepam treatment	3
4	4.2	201	Canessa et al., 2022	10.3390/brainsci13010045	level of coherence in intra-network activity, frequency measures	ICA	1	R middle insula	42 14 2	Insula_R				AUD vs HC	increased high frequency power	0		p<0,05	AUD: 22 (females: n/a, age: 45.56±7.99), HC: 18 (females: n/a, age: 45.11±8.69)	variables: duration of alcohol use (years): females: 11.89±7.11), males: 10.11±7.48; mean daily alcohol dose (years): females: 14.94±5.92, males: 14.18±7.12; no AUDIT score	also compares activity with cognitive skills (ROIs repeat), 20- 60yo, at least 10 days abstinent, benzodiazepam treatment	3
5	5.1	202	Dean et al., 2020	10.1016/j.neulet.2020.134773	R amygdala-right temporal fusiform gyrus connectivity	CONN - a combination of the Harvard-Oxford atlas and the AAL atlas	0	R amygdala	18 4 -36	Amygdala_R	R temporal fusiform gyrus		Fusiform_R	AUDIT score	significant positive correlation between R amygdala-R temporal fusiform gyrus connectivity and AUDIT	1	T=5.35	p=0,009459, corrected	158 (females: 36.71% , age: 40.16±11.77)	73 AUD/ 85 HC not further specified; AUDIT score: 13.82±12.28	age 22 -63, undergoing treatment, scanned before medication; paper suggested also latent variebles that showed effect on other ROIs FC to amygdala, but supplementary material not availible	1.2
6	6.1	203	Deng et al., 2022	10.1186/s12888-022-03782-w	FC, seed based	AAL	2	L precentral	-43 -19 60	Precentral_L	R lingual	18 -45 -3	Lingual_R	comparison between AUD and HC	decreased FC AUD vs HC	-1	T value	T = -6.524	AUD: 68 (females: 0%, age: 39.97±9.00), HC: 68 (females: 0%, age: 38.03±9.53), AUD-Relapse: 35 (females: 0%, age: 40.97±9.18), AUD-Nonrelapse: 32 (females: 0%, age: 38.97±8.95)	AUD are early abstinent hospitalized, AUDIT score baseline survey 28.13±8.22	-	1.1
6	6.1	204	Deng et al., 2022	10.1186/s12888-022-03782-w	FC, seed based	AAL	2	L precentral	-43 -19 60	Precentral_L	L middle cingulum	-9 -15 42	Cingulum_Mid_L	comparison between AUD and HC	decreased FC AUD vs HC	-1	T value	T = -3.597	AUD: 68 (females: 0%, age: 39.97±9.00), HC: 68 (females: 0%, age: 38.03±9.53), AUD-Relapse: 35 (females: 0%, age: 40.97±9.18), AUD-Nonrelapse: 32 (females: 0%, age: 38.97±8.95)	AUD are early abstinent hospitalized, AUDIT score baseline survey 28.13±8.22	-	1.1
6	6.1	205	Deng et al., 2022	10.1186/s12888-022-03782-w	FC, seed based	AAL	2	L precentral	-43 -19 60	Precentral_L	L insula	36 -9 12	Insula_L	comparison between AUD and HC	decreased FC AUD vs HC	-1	T value	T = -6.382	AUD: 68 (females: 0%, age: 39.97±9.00), HC: 68 (females: 0%, age: 38.03±9.53), AUD-Relapse: 35 (females: 0%, age: 40.97±9.18), AUD-Nonrelapse: 32 (females: 0%, age: 38.97±8.95)	AUD are early abstinent hospitalized, AUDIT score baseline survey 28.13±8.22	-	1.1
6	6.1	206	Deng et al., 2022	10.1186/s12888-022-03782-w	FC, seed based	AAL	2	R precentral	44 -11 46	Precentral_R	R lingual	12 -42 -6	Lingual_R	comparison between AUD and HC	decreased FC AUD vs HC	-1	T value	T = -5.442	AUD: 68 (females: 0%, age: 39.97±9.00), HC: 68 (females: 0%, age: 38.03±9.53), AUD-Relapse: 35 (females: 0%, age: 40.97±9.18), AUD-Nonrelapse: 32 (females: 0%, age: 38.97±8.95)	AUD are early abstinent hospitalized, AUDIT score baseline survey 28.13±8.22	-	1.1
6	6.1	207	Deng et al., 2022	10.1186/s12888-022-03782-w	FC, seed based	AAL	2	R precentral	44 -11 46	Precentral_R	R insula	36 -9 12	Insula_R	comparison between AUD and HC	decreased FC AUD vs HC	-1	T value	T = -5.310	AUD: 68 (females: 0%, age: 39.97±9.00), HC: 68 (females: 0%, age: 38.03±9.53), AUD-Relapse: 35 (females: 0%, age: 40.97±9.18), AUD-Nonrelapse: 32 (females: 0%, age: 38.97±8.95)	AUD are early abstinent hospitalized, AUDIT score baseline survey 28.13±8.22	-	1.1
6	6.1	208	Deng et al., 2022	10.1186/s12888-022-03782-w	FC, seed based	AAL	2	R precentral	44 -11 46	Precentral_R	L superior temporal	-51 -9 3	Temporal_Sup_L	comparison between AUD and HC	decreased FC AUD vs HC	-1	T value	T = -5.447	AUD: 68 (females: 0%, age: 39.97±9.00), HC: 68 (females: 0%, age: 38.03±9.53), AUD-Relapse: 35 (females: 0%, age: 40.97±9.18), AUD-Nonrelapse: 32 (females: 0%, age: 38.97±8.95)	AUD are early abstinent hospitalized, AUDIT score baseline survey 28.13±8.22	-	1.1
6	6.1	209	Deng et al., 2022	10.1186/s12888-022-03782-w	FC, seed based	AAL	2	L postcentral	-48 -21 57	Postcentral_L	L insula	-36 -12 12	Insula_L	comparison between AUD and HC	decreased FC AUD vs HC	-1	T value	T = -7.293	AUD: 68 (females: 0%, age: 39.97±9.00), HC: 68 (females: 0%, age: 38.03±9.53), AUD-Relapse: 35 (females: 0%, age: 40.97±9.18), AUD-Nonrelapse: 32 (females: 0%, age: 38.97±8.95)	AUD are early abstinent hospitalized, AUDIT score baseline survey 28.13±8.22	-	1.1
6	6.1	210	Deng et al., 2022	10.1186/s12888-022-03782-w	FC, seed based	AAL	2	R postcentral	48 -15 36	Postcentral_R	L superior temporal	-51 -12 3	Temporal_Sup_L	comparison between AUD and HC	decreased FC AUD vs HC	-1	T value	T = -5.951	AUD: 68 (females: 0%, age: 39.97±9.00), HC: 68 (females: 0%, age: 38.03±9.53), AUD-Relapse: 35 (females: 0%, age: 40.97±9.18), AUD-Nonrelapse: 32 (females: 0%, age: 38.97±8.95)	AUD are early abstinent hospitalized, AUDIT score baseline survey 28.13±8.22	-	1.1
6	6.1	211	Deng et al., 2022	10.1186/s12888-022-03782-w	FC, seed based	AAL	2	R fusiform	26 -42 -15	Fusiform_R	L middle cingulum	9 -12 39	Cingulum_Mid_L	comparison between AUD and HC	decreased FC AUD vs HC	-1	T value	T = -6.521	AUD: 68 (females: 0%, age: 39.97±9.00), HC: 68 (females: 0%, age: 38.03±9.53), AUD-Relapse: 35 (females: 0%, age: 40.97±9.18), AUD-Nonrelapse: 32 (females: 0%, age: 38.97±8.95)	AUD are early abstinent hospitalized, AUDIT score baseline survey 28.13±8.22	-	1.1
6	6.2	212	Deng et al., 2022	10.1186/s12888-022-03782-w	FC, seed based	AAL	2	L precentral	-43 -19 60	Precentral_L	L cerebellum		Cerebellum_Crus1_L	comparison between Relapsers and Nonrelapsers	decreased FC Relapsers vs Nonrelapsers	-1			AUD: 68 (females: 0%, age: 39.97±9.00), HC: 68 (females: 0%, age: 38.03±9.53), AUD-Relapse: 35 (females: 0%, age: 40.97±9.18), AUD-Nonrelapse: 32 (females: 0%, age: 38.97±8.95)	AUD are early abstinent hospitalized, AUDIT score baseline survey 28.13±8.22	-	1.1
6	6.2	213	Deng et al., 2022	10.1186/s12888-022-03782-w	FC, seed based	AAL	2	L precentral	-43 -19 60	Precentral_L	L cerebellum		Cerebellum_Crus2_L	comparison between Relapsers and Nonrelapsers	decreased FC Relapsers vs Nonrelapsers	-1			AUD: 68 (females: 0%, age: 39.97±9.00), HC: 68 (females: 0%, age: 38.03±9.53), AUD-Relapse: 35 (females: 0%, age: 40.97±9.18), AUD-Nonrelapse: 32 (females: 0%, age: 38.97±8.95)	AUD are early abstinent hospitalized, AUDIT score baseline survey 28.13±8.22	-	1.1
6	6.2	214	Deng et al., 2022	10.1186/s12888-022-03782-w	FC, seed based	AAL	2	L precentral	-43 -19 60	Precentral_L	L cerebellum		Cerebellum_3_L	comparison between Relapsers and Nonrelapsers	decreased FC Relapsers vs Nonrelapsers	-1			AUD: 68 (females: 0%, age: 39.97±9.00), HC: 68 (females: 0%, age: 38.03±9.53), AUD-Relapse: 35 (females: 0%, age: 40.97±9.18), AUD-Nonrelapse: 32 (females: 0%, age: 38.97±8.95)	AUD are early abstinent hospitalized, AUDIT score baseline survey 28.13±8.22	-	1.1
6	6.2	215	Deng et al., 2022	10.1186/s12888-022-03782-w	FC, seed based	AAL	2	L precentral	-43 -19 60	Precentral_L	L cerebellum		Cerebellum_4_5_L	comparison between Relapsers and Nonrelapsers	decreased FC Relapsers vs Nonrelapsers	-1			AUD: 68 (females: 0%, age: 39.97±9.00), HC: 68 (females: 0%, age: 38.03±9.53), AUD-Relapse: 35 (females: 0%, age: 40.97±9.18), AUD-Nonrelapse: 32 (females: 0%, age: 38.97±8.95)	AUD are early abstinent hospitalized, AUDIT score baseline survey 28.13±8.22	-	1.1
6	6.2	216	Deng et al., 2022	10.1186/s12888-022-03782-w	FC, seed based	AAL	2	L precentral	-43 -19 60	Precentral_L	L cerebellum		Cerebellum_6_L	comparison between Relapsers and Nonrelapsers	decreased FC Relapsers vs Nonrelapsers	-1			AUD: 68 (females: 0%, age: 39.97±9.00), HC: 68 (females: 0%, age: 38.03±9.53), AUD-Relapse: 35 (females: 0%, age: 40.97±9.18), AUD-Nonrelapse: 32 (females: 0%, age: 38.97±8.95)	AUD are early abstinent hospitalized, AUDIT score baseline survey 28.13±8.22	-	1.1
6	6.2	217	Deng et al., 2022	10.1186/s12888-022-03782-w	FC, seed based	AAL	2	L precentral	-43 -19 60	Precentral_L	L cerebellum		Cerebellum_7b_L	comparison between Relapsers and Nonrelapsers	decreased FC Relapsers vs Nonrelapsers	-1			AUD: 68 (females: 0%, age: 39.97±9.00), HC: 68 (females: 0%, age: 38.03±9.53), AUD-Relapse: 35 (females: 0%, age: 40.97±9.18), AUD-Nonrelapse: 32 (females: 0%, age: 38.97±8.95)	AUD are early abstinent hospitalized, AUDIT score baseline survey 28.13±8.22	-	1.1
6	6.2	218	Deng et al., 2022	10.1186/s12888-022-03782-w	FC, seed based	AAL	2	L precentral	-43 -19 60	Precentral_L	L cerebellum		Cerebellum_8_L	comparison between Relapsers and Nonrelapsers	decreased FC Relapsers vs Nonrelapsers	-1			AUD: 68 (females: 0%, age: 39.97±9.00), HC: 68 (females: 0%, age: 38.03±9.53), AUD-Relapse: 35 (females: 0%, age: 40.97±9.18), AUD-Nonrelapse: 32 (females: 0%, age: 38.97±8.95)	AUD are early abstinent hospitalized, AUDIT score baseline survey 28.13±8.22	-	1.1
6	6.2	219	Deng et al., 2022	10.1186/s12888-022-03782-w	FC, seed based	AAL	2	L precentral	-43 -19 60	Precentral_L	L cerebellum		Cerebellum_9_L	comparison between Relapsers and Nonrelapsers	decreased FC Relapsers vs Nonrelapsers	-1			AUD: 68 (females: 0%, age: 39.97±9.00), HC: 68 (females: 0%, age: 38.03±9.53), AUD-Relapse: 35 (females: 0%, age: 40.97±9.18), AUD-Nonrelapse: 32 (females: 0%, age: 38.97±8.95)	AUD are early abstinent hospitalized, AUDIT score baseline survey 28.13±8.22	-	1.1
6	6.2	220	Deng et al., 2022	10.1186/s12888-022-03782-w	FC, seed based	AAL	2	L precentral	-43 -19 60	Precentral_L	L cerebellum		Cerebellum_10_L	comparison between Relapsers and Nonrelapsers	decreased FC Relapsers vs Nonrelapsers	-1			AUD: 68 (females: 0%, age: 39.97±9.00), HC: 68 (females: 0%, age: 38.03±9.53), AUD-Relapse: 35 (females: 0%, age: 40.97±9.18), AUD-Nonrelapse: 32 (females: 0%, age: 38.97±8.95)	AUD are early abstinent hospitalized, AUDIT score baseline survey 28.13±8.22	-	1.1
6	6.3	221	Deng et al., 2022	10.1186/s12888-022-03782-w	FC, seed based	AAL	0	R fusiform	26 -42 -15	Fusiform_R	L middle cingulum	9 -12 39	Cingulum_Mid_L	Multivariate logistic regression of Yes vs. No alcohol dependence	Positive odds ratio	0	Odds ratio	OR = 0.02, 95%CI = (0.0001, 0.991)	AUD: 68 (females: 0%, age: 39.97±9.00), HC: 68 (females: 0%, age: 38.03±9.53), AUD-Relapse: 35 (females: 0%, age: 40.97±9.18), AUD-Nonrelapse: 32 (females: 0%, age: 38.97±8.95)	AUD are early abstinent hospitalized, AUDIT score baseline survey 28.13±8.22	-	1.3
7	7.1	222	Duan et al., 2022	10.3389/fpsyg.2022.973654	global FC density (graph based)	voxel-wise analysis	1	L inferior occipital lobe	-21 -87 -3	Occipital_Inf_L				difference between groups (AUD-NCI vs. HC)	decreased global FCD between AUD non cognitive impairment and HC	0	T=-3,68	p<0,05	AUD-NCI: 50 (females: 0%, age: 46.88±8.95), AUD-ARCI: 11 (females: 0%, age: 49.45±7.95, HC: 29 (females: 0%, age: 46.44±10.83)	ADS AUD: 13.62±6.80; ADS HC: 11.18±8.75	age 18 - 65, more than 14 units of alcohol per week; comparism of cognitively impaired vs. Not impaired AUD excluded - not enough subjects in impaired	2.2
7	7.1	223	Duan et al., 2022	10.3389/fpsyg.2022.973654	global FC density (graph based)	voxel-wise analysis	1	calcarine	0 -75 6	Lingual_L				difference between groups (AUD-NCI vs. HC)	decreased global FCD between AUD non cognitive impairment and HC	0	T=-3,18	p<0,05	AUD-NCI: 50 (females: 0%, age: 46.88±8.95), AUD-ARCI: 11 (females: 0%, age: 49.45±7.95, HC: 29 (females: 0%, age: 46.44±10.83)	ADS AUD: 13.62±6.80; ADS HC: 11.18±8.75	age 18 - 65, more than 14 units of alcohol per week; comparism of cognitively impaired vs. Not impaired AUD excluded - not enough subjects in impaired	2.2
7	7.1	224	Duan et al., 2022	10.3389/fpsyg.2022.973654	global FC density (graph based)	voxel-wise analysis	1	calcarine	0 -75 6	Calcarine_L				difference between groups (AUD-NCI vs. HC)	decreased global FCD between AUD non cognitive impairment and HC	0	T=-3,18	p<0,05	AUD-NCI: 50 (females: 0%, age: 46.88±8.95), AUD-ARCI: 11 (females: 0%, age: 49.45±7.95, HC: 29 (females: 0%, age: 46.44±10.83)	ADS AUD: 13.62±6.80; ADS HC: 11.18±8.75	age 18 - 65, more than 14 units of alcohol per week; comparism of cognitively impaired vs. Not impaired AUD excluded - not enough subjects in impaired	2.2
7	7.1	225	Duan et al., 2022	10.3389/fpsyg.2022.973654	global FC density (graph based)	voxel-wise analysis	1	calcarine	0 -75 6	Calcarine_R				difference between groups (AUD-NCI vs. HC)	decreased local FCD between AUD non cognitive impairment and HC	0	T=-3,18	p<0,05	AUD-NCI: 50 (females: 0%, age: 46.88±8.95), AUD-ARCI: 11 (females: 0%, age: 49.45±7.95, HC: 29 (females: 0%, age: 46.44±10.83)	ADS AUD: 13.62±6.80; ADS HC: 11.18±8.75	age 18 - 65, more than 14 units of alcohol per week; comparism of cognitively impaired vs. Not impaired AUD excluded - not enough subjects in impaired	2.2
7	7.2	226	Duan et al., 2022	10.3389/fpsyg.2022.973654	local FC density	voxel-wise analysis	1	parahipocampal gyrus	-21 -51 0	Precuneus_L				difference between groups (AUD-NCI vs. HC)	decreased local FCD between AUD non cognitive impairment and HC	0	T=-4,89	p<0,05	AUD-NCI: 50 (females: 0%, age: 46.88±8.95), AUD-ARCI: 11 (females: 0%, age: 49.45±7.95, HC: 29 (females: 0%, age: 46.44±10.83)	ADS AUD: 13.62±6.80; ADS HC: 11.18±8.75	age 18 - 65, more than 14 units of alcohol per week; comparism of cognitively impaired vs. Not impaired AUD excluded - not enough subjects in impaired	2.2
7	7.2	227	Duan et al., 2022	10.3389/fpsyg.2022.973654	local FC density	voxel-wise analysis	1	parahipocampal gyrus	-21 -51 0	ParaHippocampal_L				difference between groups (AUD-NCI vs. HC)	decreased local FCD between AUD non cognitive impairment and HC	0	T=-4,89	p<0,05	AUD-NCI: 50 (females: 0%, age: 46.88±8.95), AUD-ARCI: 11 (females: 0%, age: 49.45±7.95, HC: 29 (females: 0%, age: 46.44±10.83)	ADS AUD: 13.62±6.80; ADS HC: 11.18±8.75	age 18 - 65, more than 14 units of alcohol per week; comparism of cognitively impaired vs. Not impaired AUD excluded - not enough subjects in impaired	2.2
7	7.2	228	Duan et al., 2022	10.3389/fpsyg.2022.973654	local FC density	voxel-wise analysis	1	parahipocampal gyrus	-21 -51 0	ParaHippocampal_R				difference between groups (AUD-NCI vs. HC)	decreased local FCD between AUD non cognitive impairment and HC	0	T=-4,89	p<0,05	AUD-NCI: 50 (females: 0%, age: 46.88±8.95), AUD-ARCI: 11 (females: 0%, age: 49.45±7.95, HC: 29 (females: 0%, age: 46.44±10.83)	ADS AUD: 13.62±6.80; ADS HC: 11.18±8.75	age 18 - 65, more than 14 units of alcohol per week; comparism of cognitively impaired vs. Not impaired AUD excluded - not enough subjects in impaired	2.2
7	7.2	229	Duan et al., 2022	10.3389/fpsyg.2022.973654	local FC density	voxel-wise analysis	1	R lingual gyrus	12 -69 -3	Lingual_R				difference between groups (AUD-NCI vs. HC)	decreased long range FCD between AUD non cognitive impairment and HC	0	T=-3,64	p<0,05	AUD-NCI: 50 (females: 0%, age: 46.88±8.95), AUD-ARCI: 11 (females: 0%, age: 49.45±7.95, HC: 29 (females: 0%, age: 46.44±10.83)	ADS AUD: 13.62±6.80; ADS HC: 11.18±8.75	age 18 - 65, more than 14 units of alcohol per week; comparism of cognitively impaired vs. Not impaired AUD excluded - not enough subjects in impaired	2.2
7	7.3	230	Duan et al., 2022	10.3389/fpsyg.2022.973654	long-range FC density	voxel-wise analysis	1	ventromedial frontal gyrus	6 45 -24	Rectus_R				difference between groups (AUD-NCI vs. HC)	decreased long range FCD between AUD non cognitive impairment and HC	0	T=-4,28	p<0,05	AUD-NCI: 50 (females: 0%, age: 46.88±8.95), AUD-ARCI: 11 (females: 0%, age: 49.45±7.95, HC: 29 (females: 0%, age: 46.44±10.83)	ADS AUD: 13.62±6.80; ADS HC: 11.18±8.75	age 18 - 65, more than 14 units of alcohol per week; comparism of cognitively impaired vs. Not impaired AUD excluded - not enough subjects in impaired	2.2
7	7.3	231	Duan et al., 2022	10.3389/fpsyg.2022.973654	long-range FC density	voxel-wise analysis	1	ventromedial frontal gyrus	6 45 -24	Frontal_Mid_2_L				difference between groups (AUD-NCI vs. HC)	decreased long range FCD between AUD non cognitive impairment and HC	0	T=-4,28	p<0,05	AUD-NCI: 50 (females: 0%, age: 46.88±8.95), AUD-ARCI: 11 (females: 0%, age: 49.45±7.95, HC: 29 (females: 0%, age: 46.44±10.83)	ADS AUD: 13.62±6.80; ADS HC: 11.18±8.75	age 18 - 65, more than 14 units of alcohol per week; comparism of cognitively impaired vs. Not impaired AUD excluded - not enough subjects in impaired	2.2
7	7.3	232	Duan et al., 2022	10.3389/fpsyg.2022.973654	long-range FC density	voxel-wise analysis	1	ventromedial frontal gyrus	6 45 -24	Frontal_Mid_2_R				difference between groups (AUD-NCI vs. HC)	decreased long range FCD between AUD non cognitive impairment and HC	0	T=-4,28	p<0,05	AUD-NCI: 50 (females: 0%, age: 46.88±8.95), AUD-ARCI: 11 (females: 0%, age: 49.45±7.95, HC: 29 (females: 0%, age: 46.44±10.83)	ADS AUD: 13.62±6.80; ADS HC: 11.18±8.75	age 18 - 65, more than 14 units of alcohol per week; comparism of cognitively impaired vs. Not impaired AUD excluded - not enough subjects in impaired	2.2
7	7.3	233	Duan et al., 2022	10.3389/fpsyg.2022.973654	long-range FC density	voxel-wise analysis	1	middle frontal gyrus	6 45 -24	Frontal_Med_Orb_L				difference between groups (AUD-NCI vs. ARCI)	decreased long range FCD between AUD non cognitive impairment and AUD cognitive impairment	0	T=-5,07	p<0,05	AUD-NCI: 50 (females: 0%, age: 46.88±8.95), AUD-ARCI: 11 (females: 0%, age: 49.45±7.95, HC: 29 (females: 0%, age: 46.44±10.83)	ADS AUD: 13.62±6.80; ADS HC: 11.18±8.75	age 18 - 65, more than 14 units of alcohol per week; comparism of cognitively impaired vs. Not impaired AUD excluded - not enough subjects in impaired	2.2
7	7.3	234	Duan et al., 2022	10.3389/fpsyg.2022.973654	long-range FC density	voxel-wise analysis	1	middle frontal gyrus	6 45 -24	Frontal_Med_Orb_R				difference between groups (AUD-NCI vs. ARCI)	decreased long range FCD between AUD non cognitive impairment and AUD cognitive impairment	0	T=-5,07	p<0,05	AUD-NCI: 50 (females: 0%, age: 46.88±8.95), AUD-ARCI: 11 (females: 0%, age: 49.45±7.95, HC: 29 (females: 0%, age: 46.44±10.83)	ADS AUD: 13.62±6.80; ADS HC: 11.18±8.75	age 18 - 65, more than 14 units of alcohol per week; comparism of cognitively impaired vs. Not impaired AUD excluded - not enough subjects in impaired	2.2
7	7.4	235	Duan et al., 2022	10.3389/fpsyg.2022.973654	global FC density (graph based)	voxel-wise analysis	1	L inferior occipital lobe	-21 -87 -3	Occipital_Inf_L				ADS	positive correlation of global FCD with ADS score	0	r=-0.285	p<0,026	AUD-NCI: 50 (females: 0%, age: 46.88±8.95), AUD-ARCI: 11 (females: 0%, age: 49.45±7.95, HC: 29 (females: 0%, age: 46.44±10.83)	ADS AUD: 13.62±6.80; ADS HC: 11.18±8.75	age 18 - 65, more than 14 units of alcohol per week; comparism of cognitively impaired vs. Not impaired AUD excluded - not enough subjects in impaired	2.2
8	8.1	236	Farokhnia et al., 2022	10.1038/s41598-022-17190-3	normalized within network connectivity	ICA generated	1	anterior salience network-insula		Insula_L				high/low AUDIT score, GLP1R allele yes or no comparison	group carrying the rs6923761 risk allele, high AUDIT, compared to low AUDIT, was associated with stronger within-network connectivity	0			181 (females: 42.54%, ages: 40.57±0.90)	total AUDIT score: 14.34±0.93	n=181, 96 high risk/85 low risk of AUD, 65 1.allele cariers/ 116 non cariers, 114 2. allele carirers/ 67 carriers	2.1
8	8.1	237	Farokhnia et al., 2022	10.1038/s41598-022-17190-3	normalized within network connectivity	ICA generated	1	anterior salience network-insula		Insula_R				high/low AUDIT score, GLP1R allele yes or no comparison	group carrying the rs6923761 risk allele, high AUDIT, compared to low AUDIT, was associated with stronger within-network connectivity	0			181 (females: 42.54%, ages: 40.57±0.90)	total AUDIT score: 14.34±0.93	n=181, 96 high risk/85 low risk of AUD, 65 1.allele cariers/ 116 non cariers, 114 2. allele carirers/ 67 carriers	2.1
8	8.1	238	Farokhnia et al., 2022	10.1038/s41598-022-17190-3	normalized within network connectivity	ICA generated	1	frontal lobe, anterior cingulate cortex, putamen		Precentral_L				high/low AUDIT score, GLP1R allele yes or no comparison	group carrying the rs6923761 risk allele, high AUDIT, compared to low AUDIT, was associated with stronger within-network connectivity	0			181 (females: 42.54%, ages: 40.57±0.90)	total AUDIT score: 14.34±0.93	n=181, 96 high risk/85 low risk of AUD, 65 1.allele cariers/ 116 non cariers, 114 2. allele carirers/ 67 carriers	2.1
8	8.1	239	Farokhnia et al., 2022	10.1038/s41598-022-17190-3	normalized within network connectivity	ICA generated	1	frontal lobe, anterior cingulate cortex, putamen		Precentral_R				high/low AUDIT score, GLP1R allele yes or no comparison	group carrying the rs6923761 risk allele, high AUDIT, compared to low AUDIT, was associated with stronger within-network connectivity	0			181 (females: 42.54%, ages: 40.57±0.90)	total AUDIT score: 14.34±0.93	n=181, 96 high risk/85 low risk of AUD, 65 1.allele cariers/ 116 non cariers, 114 2. allele carirers/ 67 carriers	2.1
8	8.1	240	Farokhnia et al., 2022	10.1038/s41598-022-17190-3	normalized within network connectivity	ICA generated	1	frontal lobe, anterior cingulate cortex, putamen		Frontal_Sup_2_L				high/low AUDIT score, GLP1R allele yes or no comparison	group carrying the rs6923761 risk allele, high AUDIT, compared to low AUDIT, was associated with stronger within-network connectivity	0			181 (females: 42.54%, ages: 40.57±0.90)	total AUDIT score: 14.34±0.93	n=181, 96 high risk/85 low risk of AUD, 65 1.allele cariers/ 116 non cariers, 114 2. allele carirers/ 67 carriers	2.1
8	8.1	241	Farokhnia et al., 2022	10.1038/s41598-022-17190-3	normalized within network connectivity	ICA generated	1	frontal lobe, anterior cingulate cortex, putamen		Frontal_Sup_2_R				high/low AUDIT score, GLP1R allele yes or no comparison	group carrying the rs6923761 risk allele, high AUDIT, compared to low AUDIT, was associated with stronger within-network connectivity	0			181 (females: 42.54%, ages: 40.57±0.90)	total AUDIT score: 14.34±0.93	n=181, 96 high risk/85 low risk of AUD, 65 1.allele cariers/ 116 non cariers, 114 2. allele carirers/ 67 carriers	2.1
8	8.1	242	Farokhnia et al., 2022	10.1038/s41598-022-17190-3	normalized within network connectivity	ICA generated	1	frontal lobe, anterior cingulate cortex, putamen		Frontal_Mid_2_L				high/low AUDIT score, GLP1R allele yes or no comparison	group carrying the rs6923761 risk allele, high AUDIT, compared to low AUDIT, was associated with stronger within-network connectivity	0			181 (females: 42.54%, ages: 40.57±0.90)	total AUDIT score: 14.34±0.93	n=181, 96 high risk/85 low risk of AUD, 65 1.allele cariers/ 116 non cariers, 114 2. allele carirers/ 67 carriers	2.1
8	8.1	243	Farokhnia et al., 2022	10.1038/s41598-022-17190-3	normalized within network connectivity	ICA generated	1	frontal lobe, anterior cingulate cortex, putamen		Frontal_Mid_2_R				high/low AUDIT score, GLP1R allele yes or no comparison	group carrying the rs6923761 risk allele, high AUDIT, compared to low AUDIT, was associated with stronger within-network connectivity	0			181 (females: 42.54%, ages: 40.57±0.90)	total AUDIT score: 14.34±0.93	n=181, 96 high risk/85 low risk of AUD, 65 1.allele cariers/ 116 non cariers, 114 2. allele carirers/ 67 carriers	2.1
8	8.1	244	Farokhnia et al., 2022	10.1038/s41598-022-17190-3	normalized within network connectivity	ICA generated	1	frontal lobe, anterior cingulate cortex, putamen		Frontal_Inf_Oper_L				high/low AUDIT score, GLP1R allele yes or no comparison	group carrying the rs6923761 risk allele, high AUDIT, compared to low AUDIT, was associated with stronger within-network connectivity	0			181 (females: 42.54%, ages: 40.57±0.90)	total AUDIT score: 14.34±0.93	n=181, 96 high risk/85 low risk of AUD, 65 1.allele cariers/ 116 non cariers, 114 2. allele carirers/ 67 carriers	2.1
8	8.1	245	Farokhnia et al., 2022	10.1038/s41598-022-17190-3	normalized within network connectivity	ICA generated	1	frontal lobe, anterior cingulate cortex, putamen		Frontal_Inf_Oper_R				high/low AUDIT score, GLP1R allele yes or no comparison	group carrying the rs6923761 risk allele, high AUDIT, compared to low AUDIT, was associated with stronger within-network connectivity	0			181 (females: 42.54%, ages: 40.57±0.90)	total AUDIT score: 14.34±0.93	n=181, 96 high risk/85 low risk of AUD, 65 1.allele cariers/ 116 non cariers, 114 2. allele carirers/ 67 carriers	2.1
8	8.1	246	Farokhnia et al., 2022	10.1038/s41598-022-17190-3	normalized within network connectivity	ICA generated	1	frontal lobe, anterior cingulate cortex, putamen		Frontal_Inf_Tri_L				high/low AUDIT score, GLP1R allele yes or no comparison	group carrying the rs6923761 risk allele, high AUDIT, compared to low AUDIT, was associated with stronger within-network connectivity	0			181 (females: 42.54%, ages: 40.57±0.90)	total AUDIT score: 14.34±0.93	n=181, 96 high risk/85 low risk of AUD, 65 1.allele cariers/ 116 non cariers, 114 2. allele carirers/ 67 carriers	2.1
8	8.1	247	Farokhnia et al., 2022	10.1038/s41598-022-17190-3	normalized within network connectivity	ICA generated	1	frontal lobe, anterior cingulate cortex, putamen		Frontal_Inf_Tri_R				high/low AUDIT score, GLP1R allele yes or no comparison	group carrying the rs6923761 risk allele, high AUDIT, compared to low AUDIT, was associated with stronger within-network connectivity	0			181 (females: 42.54%, ages: 40.57±0.90)	total AUDIT score: 14.34±0.93	n=181, 96 high risk/85 low risk of AUD, 65 1.allele cariers/ 116 non cariers, 114 2. allele carirers/ 67 carriers	2.1
8	8.1	248	Farokhnia et al., 2022	10.1038/s41598-022-17190-3	normalized within network connectivity	ICA generated	1	frontal lobe, anterior cingulate cortex, putamen		Frontal_Inf_Orb_2_L				high/low AUDIT score, GLP1R allele yes or no comparison	group carrying the rs6923761 risk allele, high AUDIT, compared to low AUDIT, was associated with stronger within-network connectivity	0			181 (females: 42.54%, ages: 40.57±0.90)	total AUDIT score: 14.34±0.93	n=181, 96 high risk/85 low risk of AUD, 65 1.allele cariers/ 116 non cariers, 114 2. allele carirers/ 67 carriers	2.1
8	8.1	249	Farokhnia et al., 2022	10.1038/s41598-022-17190-3	normalized within network connectivity	ICA generated	1	frontal lobe, anterior cingulate cortex, putamen		Frontal_Inf_Orb_2_R				high/low AUDIT score, GLP1R allele yes or no comparison	group carrying the rs6923761 risk allele, high AUDIT, compared to low AUDIT, was associated with stronger within-network connectivity	0			181 (females: 42.54%, ages: 40.57±0.90)	total AUDIT score: 14.34±0.93	n=181, 96 high risk/85 low risk of AUD, 65 1.allele cariers/ 116 non cariers, 114 2. allele carirers/ 67 carriers	2.1
8	8.1	250	Farokhnia et al., 2022	10.1038/s41598-022-17190-3	normalized within network connectivity	ICA generated	1	frontal lobe, anterior cingulate cortex, putamen		Putamen_L				high/low AUDIT score, GLP1R allele yes or no comparison	group carrying the rs6923761 risk allele, high AUDIT, compared to low AUDIT, was associated with stronger within-network connectivity	0			181 (females: 42.54%, ages: 40.57±0.90)	total AUDIT score: 14.34±0.93	n=181, 96 high risk/85 low risk of AUD, 65 1.allele cariers/ 116 non cariers, 114 2. allele carirers/ 67 carriers	2.1
8	8.1	251	Farokhnia et al., 2022	10.1038/s41598-022-17190-3	normalized within network connectivity	ICA generated	1	frontal lobe, anterior cingulate cortex, putamen		Putamen_R				high/low AUDIT score, GLP1R allele yes or no comparison	group carrying the rs6923761 risk allele, high AUDIT, compared to low AUDIT, was associated with stronger within-network connectivity	0			181 (females: 42.54%, ages: 40.57±0.90)	total AUDIT score: 14.34±0.93	n=181, 96 high risk/85 low risk of AUD, 65 1.allele cariers/ 116 non cariers, 114 2. allele carirers/ 67 carriers	2.1
8	8.1	252	Farokhnia et al., 2022	10.1038/s41598-022-17190-3	normalized within network connectivity	ICA generated	1	frontal lobe, anterior cingulate cortex, putamen		ACC_sub_L				high/low AUDIT score, GLP1R allele yes or no comparison	group carrying the rs6923761 risk allele, high AUDIT, compared to low AUDIT, was associated with stronger within-network connectivity	0			181 (females: 42.54%, ages: 40.57±0.90)	total AUDIT score: 14.34±0.93	n=181, 96 high risk/85 low risk of AUD, 65 1.allele cariers/ 116 non cariers, 114 2. allele carirers/ 67 carriers	2.1
8	8.1	253	Farokhnia et al., 2022	10.1038/s41598-022-17190-3	normalized within network connectivity	ICA generated	1	frontal lobe, anterior cingulate cortex, putamen		ACC_sub_R				high/low AUDIT score, GLP1R allele yes or no comparison	group carrying the rs6923761 risk allele, high AUDIT, compared to low AUDIT, was associated with stronger within-network connectivity	0			181 (females: 42.54%, ages: 40.57±0.90)	total AUDIT score: 14.34±0.93	n=181, 96 high risk/85 low risk of AUD, 65 1.allele cariers/ 116 non cariers, 114 2. allele carirers/ 67 carriers	2.1
8	8.1	254	Farokhnia et al., 2022	10.1038/s41598-022-17190-3	normalized within network connectivity	ICA generated	1	frontal lobe, anterior cingulate cortex, putamen		ACC_pre_L				high/low AUDIT score, GLP1R allele yes or no comparison	group carrying the rs6923761 risk allele, high AUDIT, compared to low AUDIT, was associated with stronger within-network connectivity	0			181 (females: 42.54%, ages: 40.57±0.90)	total AUDIT score: 14.34±0.93	n=181, 96 high risk/85 low risk of AUD, 65 1.allele cariers/ 116 non cariers, 114 2. allele carirers/ 67 carriers	2.1
8	8.1	255	Farokhnia et al., 2022	10.1038/s41598-022-17190-3	normalized within network connectivity	ICA generated	1	frontal lobe, anterior cingulate cortex, putamen		ACC_pre_R				high/low AUDIT score, GLP1R allele yes or no comparison	group carrying the rs6923761 risk allele, high AUDIT, compared to low AUDIT, was associated with stronger within-network connectivity	0			181 (females: 42.54%, ages: 40.57±0.90)	total AUDIT score: 14.34±0.93	n=181, 96 high risk/85 low risk of AUD, 65 1.allele cariers/ 116 non cariers, 114 2. allele carirers/ 67 carriers	2.1
8	8.1	256	Farokhnia et al., 2022	10.1038/s41598-022-17190-3	normalized within network connectivity	ICA generated	1	frontal lobe, anterior cingulate cortex, putamen		ACC_sup_L				high/low AUDIT score, GLP1R allele yes or no comparison	group carrying the rs6923761 risk allele, high AUDIT, compared to low AUDIT, was associated with stronger within-network connectivity	0			181 (females: 42.54%, ages: 40.57±0.90)	total AUDIT score: 14.34±0.93	n=181, 96 high risk/85 low risk of AUD, 65 1.allele cariers/ 116 non cariers, 114 2. allele carirers/ 67 carriers	2.1
8	8.1	257	Farokhnia et al., 2022	10.1038/s41598-022-17190-3	normalized within network connectivity	ICA generated	1	frontal lobe, anterior cingulate cortex, putamen		ACC_sup_R				high/low AUDIT score, GLP1R allele yes or no comparison	group carrying the rs6923761 risk allele, high AUDIT, compared to low AUDIT, was associated with stronger within-network connectivity	0			181 (females: 42.54%, ages: 40.57±0.90)	total AUDIT score: 14.34±0.93	n=181, 96 high risk/85 low risk of AUD, 65 1.allele cariers/ 116 non cariers, 114 2. allele carirers/ 67 carriers	2.1
8	8.1	258	Farokhnia et al., 2022	10.1038/s41598-022-17190-3	normalized within network connectivity	ICA generated	1	visuospatial network (insula, occipital lobe medial prefrontal cortex)		Frontal_Sup_2_L				high/low AUDIT score, GLP1R allele yes or no comparison	group carrying the rs6923761 risk allele, high AUDIT, compared to low AUDIT, was associated with stronger within-network connectivity	0			181 (females: 42.54%, ages: 40.57±0.90)	total AUDIT score: 14.34±0.93	n=181, 96 high risk/85 low risk of AUD, 65 1.allele cariers/ 116 non cariers, 114 2. allele carirers/ 67 carriers	2.1
8	8.1	259	Farokhnia et al., 2022	10.1038/s41598-022-17190-3	normalized within network connectivity	ICA generated	1	visuospatial network (insula, occipital lobe medial prefrontal cortex)		Frontal_Sup_2_R				high/low AUDIT score, GLP1R allele yes or no comparison	group carrying the rs6923761 risk allele, high AUDIT, compared to low AUDIT, was associated with stronger within-network connectivity	0			181 (females: 42.54%, ages: 40.57±0.90)	total AUDIT score: 14.34±0.93	n=181, 96 high risk/85 low risk of AUD, 65 1.allele cariers/ 116 non cariers, 114 2. allele carirers/ 67 carriers	2.1
8	8.1	260	Farokhnia et al., 2022	10.1038/s41598-022-17190-3	normalized within network connectivity	ICA generated	1	visuospatial network (insula, occipital lobe medial prefrontal cortex)		Frontal_Sup_Medial_L				high/low AUDIT score, GLP1R allele yes or no comparison	group carrying the rs6923761 risk allele, high AUDIT, compared to low AUDIT, was associated with stronger within-network connectivity	0			181 (females: 42.54%, ages: 40.57±0.90)	total AUDIT score: 14.34±0.93	n=181, 96 high risk/85 low risk of AUD, 65 1.allele cariers/ 116 non cariers, 114 2. allele carirers/ 67 carriers	2.1
8	8.1	261	Farokhnia et al., 2022	10.1038/s41598-022-17190-3	normalized within network connectivity	ICA generated	1	visuospatial network (insula, occipital lobe medial prefrontal cortex)		Frontal_Sup_Medial_R				high/low AUDIT score, GLP1R allele yes or no comparison	group carrying the rs6923761 risk allele, high AUDIT, compared to low AUDIT, was associated with stronger within-network connectivity	0			181 (females: 42.54%, ages: 40.57±0.90)	total AUDIT score: 14.34±0.93	n=181, 96 high risk/85 low risk of AUD, 65 1.allele cariers/ 116 non cariers, 114 2. allele carirers/ 67 carriers	2.1
8	8.1	262	Farokhnia et al., 2022	10.1038/s41598-022-17190-3	normalized within network connectivity	ICA generated	1	visuospatial network (insula, occipital lobe medial prefrontal cortex)		Insula_L				high/low AUDIT score, GLP1R allele yes or no comparison	group carrying the rs6923761 risk allele, high AUDIT, compared to low AUDIT, was associated with stronger within-network connectivity	0			181 (females: 42.54%, ages: 40.57±0.90)	total AUDIT score: 14.34±0.93	n=181, 96 high risk/85 low risk of AUD, 65 1.allele cariers/ 116 non cariers, 114 2. allele carirers/ 67 carriers	2.1
8	8.1	263	Farokhnia et al., 2022	10.1038/s41598-022-17190-3	normalized within network connectivity	ICA generated	1	visuospatial network (insula, occipital lobe medial prefrontal cortex)		Insula_R				high/low AUDIT score, GLP1R allele yes or no comparison	group carrying the rs6923761 risk allele, high AUDIT, compared to low AUDIT, was associated with stronger within-network connectivity	0			181 (females: 42.54%, ages: 40.57±0.90)	total AUDIT score: 14.34±0.93	n=181, 96 high risk/85 low risk of AUD, 65 1.allele cariers/ 116 non cariers, 114 2. allele carirers/ 67 carriers	2.1
8	8.1	264	Farokhnia et al., 2022	10.1038/s41598-022-17190-3	normalized within network connectivity	ICA generated	1	visuospatial network (insula, occipital lobe medial prefrontal cortex)		Occipital_Sup_R				high/low AUDIT score, GLP1R allele yes or no comparison	group carrying the rs6923761 risk allele, high AUDIT, compared to low AUDIT, was associated with stronger within-network connectivity	0			181 (females: 42.54%, ages: 40.57±0.90)	total AUDIT score: 14.34±0.93	n=181, 96 high risk/85 low risk of AUD, 65 1.allele cariers/ 116 non cariers, 114 2. allele carirers/ 67 carriers	2.1
8	8.1	265	Farokhnia et al., 2022	10.1038/s41598-022-17190-3	normalized within network connectivity	ICA generated	1	visuospatial network (insula, occipital lobe medial prefrontal cortex)		Occipital_Mid_L				high/low AUDIT score, GLP1R allele yes or no comparison	group carrying the rs6923761 risk allele, high AUDIT, compared to low AUDIT, was associated with stronger within-network connectivity	0			181 (females: 42.54%, ages: 40.57±0.90)	total AUDIT score: 14.34±0.93	n=181, 96 high risk/85 low risk of AUD, 65 1.allele cariers/ 116 non cariers, 114 2. allele carirers/ 67 carriers	2.1
8	8.1	266	Farokhnia et al., 2022	10.1038/s41598-022-17190-3	normalized within network connectivity	ICA generated	1	visuospatial network (insula, occipital lobe medial prefrontal cortex)		Occipital_Mid_R				high/low AUDIT score, GLP1R allele yes or no comparison	group carrying the rs6923761 risk allele, high AUDIT, compared to low AUDIT, was associated with stronger within-network connectivity	0			181 (females: 42.54%, ages: 40.57±0.90)	total AUDIT score: 14.34±0.93	n=181, 96 high risk/85 low risk of AUD, 65 1.allele cariers/ 116 non cariers, 114 2. allele carirers/ 67 carriers	2.1
8	8.1	267	Farokhnia et al., 2022	10.1038/s41598-022-17190-3	normalized within network connectivity	ICA generated	1	visuospatial network (insula, occipital lobe medial prefrontal cortex)		Occipital_Inf_L				high/low AUDIT score, GLP1R allele yes or no comparison	group carrying the rs6923761 risk allele, high AUDIT, compared to low AUDIT, was associated with stronger within-network connectivity	0			181 (females: 42.54%, ages: 40.57±0.90)	total AUDIT score: 14.34±0.93	n=181, 96 high risk/85 low risk of AUD, 65 1.allele cariers/ 116 non cariers, 114 2. allele carirers/ 67 carriers	2.1
8	8.1	268	Farokhnia et al., 2022	10.1038/s41598-022-17190-3	normalized within network connectivity	ICA generated	1	visuospatial network (insula, occipital lobe medial prefrontal cortex)		Occipital_Inf_R				high/low AUDIT score, GLP1R allele yes or no comparison	group carrying the rs6923761 risk allele, high AUDIT, compared to low AUDIT, was associated with stronger within-network connectivity	0			181 (females: 42.54%, ages: 40.57±0.90)	total AUDIT score: 14.34±0.93	n=181, 96 high risk/85 low risk of AUD, 65 1.allele cariers/ 116 non cariers, 114 2. allele carirers/ 67 carriers	2.1
8	8.1	269	Farokhnia et al., 2022	10.1038/s41598-022-17190-3	normalized within network connectivity	ICA generated	1	visuospatial network (insula, occipital lobe medial prefrontal cortex)		ACC_pre_L				high/low AUDIT score, GLP1R allele yes or no comparison	group carrying the rs6923761 risk allele, high AUDIT, compared to low AUDIT, was associated with stronger within-network connectivity	0			181 (females: 42.54%, ages: 40.57±0.90)	total AUDIT score: 14.34±0.93	n=181, 96 high risk/85 low risk of AUD, 65 1.allele cariers/ 116 non cariers, 114 2. allele carirers/ 67 carriers	2.1
8	8.1	270	Farokhnia et al., 2022	10.1038/s41598-022-17190-3	normalized within network connectivity	ICA generated	1	visuospatial network (insula, occipital lobe medial prefrontal cortex)		ACC_pre_R				high/low AUDIT score, GLP1R allele yes or no comparison	group carrying the rs6923761 risk allele, high AUDIT, compared to low AUDIT, was associated with stronger within-network connectivity	0			181 (females: 42.54%, ages: 40.57±0.90)	total AUDIT score: 14.34±0.93	n=181, 96 high risk/85 low risk of AUD, 65 1.allele cariers/ 116 non cariers, 114 2. allele carirers/ 67 carriers	2.1
8	8.1	271	Farokhnia et al., 2022	10.1038/s41598-022-17190-3	normalized within network connectivity	ICA generated	1	visuospatial network (insula, occipital lobe medial prefrontal cortex)		ACC_sup_L				high/low AUDIT score, GLP1R allele yes or no comparison	group carrying the rs6923761 risk allele, high AUDIT, compared to low AUDIT, was associated with stronger within-network connectivity	0			181 (females: 42.54%, ages: 40.57±0.90)	total AUDIT score: 14.34±0.93	n=181, 96 high risk/85 low risk of AUD, 65 1.allele cariers/ 116 non cariers, 114 2. allele carirers/ 67 carriers	2.1
8	8.1	272	Farokhnia et al., 2022	10.1038/s41598-022-17190-3	normalized within network connectivity	ICA generated	1	visuospatial network (insula, occipital lobe medial prefrontal cortex)		ACC_sup_R				high/low AUDIT score, GLP1R allele yes or no comparison	group carrying the rs6923761 risk allele, high AUDIT, compared to low AUDIT, was associated with stronger within-network connectivity	0			181 (females: 42.54%, ages: 40.57±0.90)	total AUDIT score: 14.34±0.93	n=181, 96 high risk/85 low risk of AUD, 65 1.allele cariers/ 116 non cariers, 114 2. allele carirers/ 67 carriers	2.1
8	8.2	273	Farokhnia et al., 2022	10.1038/s41598-022-17190-3	normalized within network connectivity	ICA generated	1	hypothalamus, brainstem, posterior cingulate cortex, medial prefrontal cortex		Cingulate_Post_L				high/low AUDIT score, GLP1R allele yes or no comparison	group carrying the rs6923761 risk allele, high AUDIT, compared to low AUDIT, was associated with stronger within-network connectivity	0			181 (females: 42.54%, ages: 40.57±0.90)	total AUDIT score: 14.34±0.93	n=181, 96 high risk/85 low risk of AUD, 65 1.allele cariers/ 116 non cariers, 114 2. allele carirers/ 67 carriers	2.1
8	8.2	274	Farokhnia et al., 2022	10.1038/s41598-022-17190-3	normalized within network connectivity	ICA generated	1	hypothalamus, brainstem, posterior cingulate cortex, medial prefrontal cortex		Cingulate_Post_R				high/low AUDIT score, GLP1R allele yes or no comparison	group carrying the rs1042044 risk allele, high AUDIT, compared to low AUDIT, was associated with stronger within-network connectivity	0			181 (females: 42.54%, ages: 40.57±0.90)	total AUDIT score: 14.34±0.93	n=181, 96 high risk/85 low risk of AUD, 65 1.allele cariers/ 116 non cariers, 114 2. allele carirers/ 67 carriers	2.1
8	8.2	275	Farokhnia et al., 2022	10.1038/s41598-022-17190-3	normalized within network connectivity	ICA generated	1	hypothalamus, brainstem, posterior cingulate cortex, medial prefrontal cortex		Frontal_Sup_2_L				high/low AUDIT score, GLP1R allele yes or no comparison	group carrying the rs1042044 risk allele, high AUDIT, compared to low AUDIT, was associated with stronger within-network connectivity	0			181 (females: 42.54%, ages: 40.57±0.90)	total AUDIT score: 14.34±0.93	n=181, 96 high risk/85 low risk of AUD, 65 1.allele cariers/ 116 non cariers, 114 2. allele carirers/ 67 carriers	2.1
8	8.2	276	Farokhnia et al., 2022	10.1038/s41598-022-17190-3	normalized within network connectivity	ICA generated	1	hypothalamus, brainstem, posterior cingulate cortex, medial prefrontal cortex		Frontal_Sup_2_R				high/low AUDIT score, GLP1R allele yes or no comparison	group carrying the rs1042044 risk allele, high AUDIT, compared to low AUDIT, was associated with stronger within-network connectivity	0			181 (females: 42.54%, ages: 40.57±0.90)	total AUDIT score: 14.34±0.93	n=181, 96 high risk/85 low risk of AUD, 65 1.allele cariers/ 116 non cariers, 114 2. allele carirers/ 67 carriers	2.1
8	8.2	277	Farokhnia et al., 2022	10.1038/s41598-022-17190-3	normalized within network connectivity	ICA generated	1	hypothalamus, brainstem, posterior cingulate cortex, medial prefrontal cortex		Frontal_Sup_Medial_L				high/low AUDIT score, GLP1R allele yes or no comparison	group carrying the rs1042044 risk allele, high AUDIT, compared to low AUDIT, was associated with stronger within-network connectivity	0			181 (females: 42.54%, ages: 40.57±0.90)	total AUDIT score: 14.34±0.93	n=181, 96 high risk/85 low risk of AUD, 65 1.allele cariers/ 116 non cariers, 114 2. allele carirers/ 67 carriers	2.1
8	8.2	278	Farokhnia et al., 2022	10.1038/s41598-022-17190-3	normalized within network connectivity	ICA generated	1	hypothalamus, brainstem, posterior cingulate cortex, medial prefrontal cortex		Frontal_Sup_Medial_R				high/low AUDIT score, GLP1R allele yes or no comparison	group carrying the rs1042044 risk allele, high AUDIT, compared to low AUDIT, was associated with stronger within-network connectivity	0			181 (females: 42.54%, ages: 40.57±0.90)	total AUDIT score: 14.34±0.93	n=181, 96 high risk/85 low risk of AUD, 65 1.allele cariers/ 116 non cariers, 114 2. allele carirers/ 67 carriers	2.1
8	8.2	279	Farokhnia et al., 2022	10.1038/s41598-022-17190-3	normalized within network connectivity	ICA generated	1	hypothalamus, brainstem, posterior cingulate cortex, medial prefrontal cortex		ACC_pre_L				high/low AUDIT score, GLP1R allele yes or no comparison	group carrying the rs1042044 risk allele, high AUDIT, compared to low AUDIT, was associated with stronger within-network connectivity	0			181 (females: 42.54%, ages: 40.57±0.90)	total AUDIT score: 14.34±0.93	n=181, 96 high risk/85 low risk of AUD, 65 1.allele cariers/ 116 non cariers, 114 2. allele carirers/ 67 carriers	2.1
8	8.2	280	Farokhnia et al., 2022	10.1038/s41598-022-17190-3	normalized within network connectivity	ICA generated	1	hypothalamus, brainstem, posterior cingulate cortex, medial prefrontal cortex		ACC_pre_R				high/low AUDIT score, GLP1R allele yes or no comparison	group carrying the rs1042044 risk allele, high AUDIT, compared to low AUDIT, was associated with stronger within-network connectivity	0			181 (females: 42.54%, ages: 40.57±0.90)	total AUDIT score: 14.34±0.93	n=181, 96 high risk/85 low risk of AUD, 65 1.allele cariers/ 116 non cariers, 114 2. allele carirers/ 67 carriers	2.1
8	8.2	281	Farokhnia et al., 2022	10.1038/s41598-022-17190-3	normalized within network connectivity	ICA generated	1	hypothalamus, brainstem, posterior cingulate cortex, medial prefrontal cortex		ACC_sup_L				high/low AUDIT score, GLP1R allele yes or no comparison	group carrying the rs1042044 risk allele, high AUDIT, compared to low AUDIT, was associated with stronger within-network connectivity	0			181 (females: 42.54%, ages: 40.57±0.90)	total AUDIT score: 14.34±0.93	n=181, 96 high risk/85 low risk of AUD, 65 1.allele cariers/ 116 non cariers, 114 2. allele carirers/ 67 carriers	2.1
8	8.2	282	Farokhnia et al., 2022	10.1038/s41598-022-17190-3	normalized within network connectivity	ICA generated	1	hypothalamus, brainstem, posterior cingulate cortex, medial prefrontal cortex		ACC_sup_R				high/low AUDIT score, GLP1R allele yes or no comparison	group carrying the rs1042044 risk allele, high AUDIT, compared to low AUDIT, was associated with stronger within-network connectivity	0			181 (females: 42.54%, ages: 40.57±0.90)	total AUDIT score: 14.34±0.93	n=181, 96 high risk/85 low risk of AUD, 65 1.allele cariers/ 116 non cariers, 114 2. allele carirers/ 67 carriers	2.1
8	8.2	283	Farokhnia et al., 2022	10.1038/s41598-022-17190-3	normalized within network connectivity	ICA generated	1	hypothalamus, brainstem, posterior cingulate cortex, medial prefrontal cortex		VTA_L				high/low AUDIT score, GLP1R allele yes or no comparison	group carrying the rs1042044 risk allele, high AUDIT, compared to low AUDIT, was associated with stronger within-network connectivity	0			181 (females: 42.54%, ages: 40.57±0.90)	total AUDIT score: 14.34±0.93	n=181, 96 high risk/85 low risk of AUD, 65 1.allele cariers/ 116 non cariers, 114 2. allele carirers/ 67 carriers	2.1
8	8.2	284	Farokhnia et al., 2022	10.1038/s41598-022-17190-3	normalized within network connectivity	ICA generated	1	hypothalamus, brainstem, posterior cingulate cortex, medial prefrontal cortex		VTA_R				high/low AUDIT score, GLP1R allele yes or no comparison	group carrying the rs1042044 risk allele, high AUDIT, compared to low AUDIT, was associated with stronger within-network connectivity	0			181 (females: 42.54%, ages: 40.57±0.90)	total AUDIT score: 14.34±0.93	n=181, 96 high risk/85 low risk of AUD, 65 1.allele cariers/ 116 non cariers, 114 2. allele carirers/ 67 carriers	2.1
8	8.2	285	Farokhnia et al., 2022	10.1038/s41598-022-17190-3	normalized within network connectivity	ICA generated	1	hypothalamus, brainstem, posterior cingulate cortex, medial prefrontal cortex		SN_pc_L				high/low AUDIT score, GLP1R allele yes or no comparison	group carrying the rs1042044 risk allele, high AUDIT, compared to low AUDIT, was associated with stronger within-network connectivity	0			181 (females: 42.54%, ages: 40.57±0.90)	total AUDIT score: 14.34±0.93	n=181, 96 high risk/85 low risk of AUD, 65 1.allele cariers/ 116 non cariers, 114 2. allele carirers/ 67 carriers	2.1
8	8.2	286	Farokhnia et al., 2022	10.1038/s41598-022-17190-3	normalized within network connectivity	ICA generated	1	hypothalamus, brainstem, posterior cingulate cortex, medial prefrontal cortex		SN_pc_R				high/low AUDIT score, GLP1R allele yes or no comparison	group carrying the rs1042044 risk allele, high AUDIT, compared to low AUDIT, was associated with stronger within-network connectivity	0			181 (females: 42.54%, ages: 40.57±0.90)	total AUDIT score: 14.34±0.93	n=181, 96 high risk/85 low risk of AUD, 65 1.allele cariers/ 116 non cariers, 114 2. allele carirers/ 67 carriers	2.1
8	8.2	287	Farokhnia et al., 2022	10.1038/s41598-022-17190-3	normalized within network connectivity	ICA generated	1	hypothalamus, brainstem, posterior cingulate cortex, medial prefrontal cortex		SN_pr_L				high/low AUDIT score, GLP1R allele yes or no comparison	group carrying the rs1042044 risk allele, high AUDIT, compared to low AUDIT, was associated with stronger within-network connectivity	0			181 (females: 42.54%, ages: 40.57±0.90)	total AUDIT score: 14.34±0.93	n=181, 96 high risk/85 low risk of AUD, 65 1.allele cariers/ 116 non cariers, 114 2. allele carirers/ 67 carriers	2.1
8	8.2	288	Farokhnia et al., 2022	10.1038/s41598-022-17190-3	normalized within network connectivity	ICA generated	1	hypothalamus, brainstem, posterior cingulate cortex, medial prefrontal cortex		SN_pr_R				high/low AUDIT score, GLP1R allele yes or no comparison	group carrying the rs1042044 risk allele, high AUDIT, compared to low AUDIT, was associated with stronger within-network connectivity	0			181 (females: 42.54%, ages: 40.57±0.90)	total AUDIT score: 14.34±0.93	n=181, 96 high risk/85 low risk of AUD, 65 1.allele cariers/ 116 non cariers, 114 2. allele carirers/ 67 carriers	2.1
8	8.2	289	Farokhnia et al., 2022	10.1038/s41598-022-17190-3	normalized within network connectivity	ICA generated	1	hypothalamus, brainstem, posterior cingulate cortex, medial prefrontal cortex		Red_N_L				high/low AUDIT score, GLP1R allele yes or no comparison	group carrying the rs1042044 risk allele, high AUDIT, compared to low AUDIT, was associated with stronger within-network connectivity	0			181 (females: 42.54%, ages: 40.57±0.90)	total AUDIT score: 14.34±0.93	n=181, 96 high risk/85 low risk of AUD, 65 1.allele cariers/ 116 non cariers, 114 2. allele carirers/ 67 carriers	2.1
8	8.2	290	Farokhnia et al., 2022	10.1038/s41598-022-17190-3	normalized within network connectivity	ICA generated	1	hypothalamus, brainstem, posterior cingulate cortex, medial prefrontal cortex		Red_N_R				high/low AUDIT score, GLP1R allele yes or no comparison	group carrying the rs1042044 risk allele, high AUDIT, compared to low AUDIT, was associated with stronger within-network connectivity	0			181 (females: 42.54%, ages: 40.57±0.90)	total AUDIT score: 14.34±0.93	n=181, 96 high risk/85 low risk of AUD, 65 1.allele cariers/ 116 non cariers, 114 2. allele carirers/ 67 carriers	2.1
8	8.2	291	Farokhnia et al., 2022	10.1038/s41598-022-17190-3	normalized within network connectivity	ICA generated	1	hypothalamus, brainstem, posterior cingulate cortex, medial prefrontal cortex		LC_L				high/low AUDIT score, GLP1R allele yes or no comparison	group carrying the rs1042044 risk allele, high AUDIT, compared to low AUDIT, was associated with stronger within-network connectivity	0			181 (females: 42.54%, ages: 40.57±0.90)	total AUDIT score: 14.34±0.93	n=181, 96 high risk/85 low risk of AUD, 65 1.allele cariers/ 116 non cariers, 114 2. allele carirers/ 67 carriers	2.1
8	8.2	292	Farokhnia et al., 2022	10.1038/s41598-022-17190-3	normalized within network connectivity	ICA generated	1	hypothalamus, brainstem, posterior cingulate cortex, medial prefrontal cortex		LC_R				high/low AUDIT score, GLP1R allele yes or no comparison	group carrying the rs1042044 risk allele, high AUDIT, compared to low AUDIT, was associated with stronger within-network connectivity	0			181 (females: 42.54%, ages: 40.57±0.90)	total AUDIT score: 14.34±0.93	n=181, 96 high risk/85 low risk of AUD, 65 1.allele cariers/ 116 non cariers, 114 2. allele carirers/ 67 carriers	2.1
8	8.2	293	Farokhnia et al., 2022	10.1038/s41598-022-17190-3	normalized within network connectivity	ICA generated	1	hypothalamus, brainstem, posterior cingulate cortex, medial prefrontal cortex		Raphe_D				high/low AUDIT score, GLP1R allele yes or no comparison	group carrying the rs1042044 risk allele, high AUDIT, compared to low AUDIT, was associated with stronger within-network connectivity	0			181 (females: 42.54%, ages: 40.57±0.90)	total AUDIT score: 14.34±0.93	n=181, 96 high risk/85 low risk of AUD, 65 1.allele cariers/ 116 non cariers, 114 2. allele carirers/ 67 carriers	2.1
8	8.2	294	Farokhnia et al., 2022	10.1038/s41598-022-17190-3	normalized within network connectivity	ICA generated	1	hypothalamus, brainstem, posterior cingulate cortex, medial prefrontal cortex		Raphe_M				high/low AUDIT score, GLP1R allele yes or no comparison	group carrying the rs1042044 risk allele, high AUDIT, compared to low AUDIT, was associated with stronger within-network connectivity	0			181 (females: 42.54%, ages: 40.57±0.90)	total AUDIT score: 14.34±0.93	n=181, 96 high risk/85 low risk of AUD, 65 1.allele cariers/ 116 non cariers, 114 2. allele carirers/ 67 carriers	2.1
8	8.2	295	Farokhnia et al., 2022	10.1038/s41598-022-17190-3	normalized within network connectivity	ICA generated	1	thalamus, third ventricle, posterior cingulate cortex, medial prefrontal cortex		Frontal_Sup_2_L				high/low AUDIT score, GLP1R allele yes or no comparison	group carrying the rs1042044 risk allele, high AUDIT, compared to low AUDIT, was associated with stronger within-network connectivity	0			181 (females: 42.54%, ages: 40.57±0.90)	total AUDIT score: 14.34±0.93	n=181, 96 high risk/85 low risk of AUD, 65 1.allele cariers/ 116 non cariers, 114 2. allele carirers/ 67 carriers	2.1
8	8.2	296	Farokhnia et al., 2022	10.1038/s41598-022-17190-3	normalized within network connectivity	ICA generated	1	thalamus, third ventricle, posterior cingulate cortex, medial prefrontal cortex		Frontal_Sup_2_R				high/low AUDIT score, GLP1R allele yes or no comparison	group carrying the rs1042044 risk allele, high AUDIT, compared to low AUDIT, was associated with stronger within-network connectivity	0			181 (females: 42.54%, ages: 40.57±0.90)	total AUDIT score: 14.34±0.93	n=181, 96 high risk/85 low risk of AUD, 65 1.allele cariers/ 116 non cariers, 114 2. allele carirers/ 67 carriers	2.1
8	8.2	297	Farokhnia et al., 2022	10.1038/s41598-022-17190-3	normalized within network connectivity	ICA generated	1	thalamus, third ventricle, posterior cingulate cortex, medial prefrontal cortex		Frontal_Sup_Medial_L				high/low AUDIT score, GLP1R allele yes or no comparison	group carrying the rs1042044 risk allele, high AUDIT, compared to low AUDIT, was associated with stronger within-network connectivity	0			181 (females: 42.54%, ages: 40.57±0.90)	total AUDIT score: 14.34±0.93	n=181, 96 high risk/85 low risk of AUD, 65 1.allele cariers/ 116 non cariers, 114 2. allele carirers/ 67 carriers	2.1
8	8.2	298	Farokhnia et al., 2022	10.1038/s41598-022-17190-3	normalized within network connectivity	ICA generated	1	thalamus, third ventricle, posterior cingulate cortex, medial prefrontal cortex		Frontal_Sup_Medial_R				high/low AUDIT score, GLP1R allele yes or no comparison	group carrying the rs1042044 risk allele, high AUDIT, compared to low AUDIT, was associated with stronger within-network connectivity	0			181 (females: 42.54%, ages: 40.57±0.90)	total AUDIT score: 14.34±0.93	n=181, 96 high risk/85 low risk of AUD, 65 1.allele cariers/ 116 non cariers, 114 2. allele carirers/ 67 carriers	2.1
8	8.2	299	Farokhnia et al., 2022	10.1038/s41598-022-17190-3	normalized within network connectivity	ICA generated	1	thalamus, third ventricle, posterior cingulate cortex, medial prefrontal cortex		Cingulate_Post_L				high/low AUDIT score, GLP1R allele yes or no comparison	group carrying the rs1042044 risk allele, high AUDIT, compared to low AUDIT, was associated with stronger within-network connectivity	0			181 (females: 42.54%, ages: 40.57±0.90)	total AUDIT score: 14.34±0.93	n=181, 96 high risk/85 low risk of AUD, 65 1.allele cariers/ 116 non cariers, 114 2. allele carirers/ 67 carriers	2.1
8	8.2	300	Farokhnia et al., 2022	10.1038/s41598-022-17190-3	normalized within network connectivity	ICA generated	1	thalamus, third ventricle, posterior cingulate cortex, medial prefrontal cortex		Cingulate_Post_R				high/low AUDIT score, GLP1R allele yes or no comparison	group carrying the rs1042044 risk allele, high AUDIT, compared to low AUDIT, was associated with stronger within-network connectivity	0			181 (females: 42.54%, ages: 40.57±0.90)	total AUDIT score: 14.34±0.93	n=181, 96 high risk/85 low risk of AUD, 65 1.allele cariers/ 116 non cariers, 114 2. allele carirers/ 67 carriers	2.1
8	8.2	301	Farokhnia et al., 2022	10.1038/s41598-022-17190-3	normalized within network connectivity	ICA generated	1	thalamus, third ventricle, posterior cingulate cortex, medial prefrontal cortex		Thal_AV_L				high/low AUDIT score, GLP1R allele yes or no comparison	group carrying the rs1042044 risk allele, high AUDIT, compared to low AUDIT, was associated with stronger within-network connectivity	0			181 (females: 42.54%, ages: 40.57±0.90)	total AUDIT score: 14.34±0.93	n=181, 96 high risk/85 low risk of AUD, 65 1.allele cariers/ 116 non cariers, 114 2. allele carirers/ 67 carriers	2.1
8	8.2	302	Farokhnia et al., 2022	10.1038/s41598-022-17190-3	normalized within network connectivity	ICA generated	1	thalamus, third ventricle, posterior cingulate cortex, medial prefrontal cortex		Thal_AV_R				high/low AUDIT score, GLP1R allele yes or no comparison	group carrying the rs1042044 risk allele, high AUDIT, compared to low AUDIT, was associated with stronger within-network connectivity	0			181 (females: 42.54%, ages: 40.57±0.90)	total AUDIT score: 14.34±0.93	n=181, 96 high risk/85 low risk of AUD, 65 1.allele cariers/ 116 non cariers, 114 2. allele carirers/ 67 carriers	2.1
8	8.2	303	Farokhnia et al., 2022	10.1038/s41598-022-17190-3	normalized within network connectivity	ICA generated	1	thalamus, third ventricle, posterior cingulate cortex, medial prefrontal cortex		Thal_LP_L				high/low AUDIT score, GLP1R allele yes or no comparison	group carrying the rs1042044 risk allele, high AUDIT, compared to low AUDIT, was associated with stronger within-network connectivity	0			181 (females: 42.54%, ages: 40.57±0.90)	total AUDIT score: 14.34±0.93	n=181, 96 high risk/85 low risk of AUD, 65 1.allele cariers/ 116 non cariers, 114 2. allele carirers/ 67 carriers	2.1
8	8.2	304	Farokhnia et al., 2022	10.1038/s41598-022-17190-3	normalized within network connectivity	ICA generated	1	thalamus, third ventricle, posterior cingulate cortex, medial prefrontal cortex		Thal_LP_R				high/low AUDIT score, GLP1R allele yes or no comparison	group carrying the rs1042044 risk allele, high AUDIT, compared to low AUDIT, was associated with stronger within-network connectivity	0			181 (females: 42.54%, ages: 40.57±0.90)	total AUDIT score: 14.34±0.93	n=181, 96 high risk/85 low risk of AUD, 65 1.allele cariers/ 116 non cariers, 114 2. allele carirers/ 67 carriers	2.1
8	8.2	305	Farokhnia et al., 2022	10.1038/s41598-022-17190-3	normalized within network connectivity	ICA generated	1	thalamus, third ventricle, posterior cingulate cortex, medial prefrontal cortex		Thal_VA_L				high/low AUDIT score, GLP1R allele yes or no comparison	group carrying the rs1042044 risk allele, high AUDIT, compared to low AUDIT, was associated with stronger within-network connectivity	0			181 (females: 42.54%, ages: 40.57±0.90)	total AUDIT score: 14.34±0.93	n=181, 96 high risk/85 low risk of AUD, 65 1.allele cariers/ 116 non cariers, 114 2. allele carirers/ 67 carriers	2.1
8	8.2	306	Farokhnia et al., 2022	10.1038/s41598-022-17190-3	normalized within network connectivity	ICA generated	1	thalamus, third ventricle, posterior cingulate cortex, medial prefrontal cortex		Thal_VA_R				high/low AUDIT score, GLP1R allele yes or no comparison	group carrying the rs1042044 risk allele, high AUDIT, compared to low AUDIT, was associated with stronger within-network connectivity	0			181 (females: 42.54%, ages: 40.57±0.90)	total AUDIT score: 14.34±0.93	n=181, 96 high risk/85 low risk of AUD, 65 1.allele cariers/ 116 non cariers, 114 2. allele carirers/ 67 carriers	2.1
8	8.2	307	Farokhnia et al., 2022	10.1038/s41598-022-17190-3	normalized within network connectivity	ICA generated	1	thalamus, third ventricle, posterior cingulate cortex, medial prefrontal cortex		Thal_VL_L				high/low AUDIT score, GLP1R allele yes or no comparison	group carrying the rs1042044 risk allele, high AUDIT, compared to low AUDIT, was associated with stronger within-network connectivity	0			181 (females: 42.54%, ages: 40.57±0.90)	total AUDIT score: 14.34±0.93	n=181, 96 high risk/85 low risk of AUD, 65 1.allele cariers/ 116 non cariers, 114 2. allele carirers/ 67 carriers	2.1
8	8.2	308	Farokhnia et al., 2022	10.1038/s41598-022-17190-3	normalized within network connectivity	ICA generated	1	thalamus, third ventricle, posterior cingulate cortex, medial prefrontal cortex		Thal_VL_R				high/low AUDIT score, GLP1R allele yes or no comparison	group carrying the rs1042044 risk allele, high AUDIT, compared to low AUDIT, was associated with stronger within-network connectivity	0			181 (females: 42.54%, ages: 40.57±0.90)	total AUDIT score: 14.34±0.93	n=181, 96 high risk/85 low risk of AUD, 65 1.allele cariers/ 116 non cariers, 114 2. allele carirers/ 67 carriers	2.1
8	8.2	309	Farokhnia et al., 2022	10.1038/s41598-022-17190-3	normalized within network connectivity	ICA generated	1	thalamus, third ventricle, posterior cingulate cortex, medial prefrontal cortex		Thal_VPL_L				high/low AUDIT score, GLP1R allele yes or no comparison	group carrying the rs1042044 risk allele, high AUDIT, compared to low AUDIT, was associated with stronger within-network connectivity	0			181 (females: 42.54%, ages: 40.57±0.90)	total AUDIT score: 14.34±0.93	n=181, 96 high risk/85 low risk of AUD, 65 1.allele cariers/ 116 non cariers, 114 2. allele carirers/ 67 carriers	2.1
8	8.2	310	Farokhnia et al., 2022	10.1038/s41598-022-17190-3	normalized within network connectivity	ICA generated	1	thalamus, third ventricle, posterior cingulate cortex, medial prefrontal cortex		Thal_VPL_R				high/low AUDIT score, GLP1R allele yes or no comparison	group carrying the rs1042044 risk allele, high AUDIT, compared to low AUDIT, was associated with stronger within-network connectivity	0			181 (females: 42.54%, ages: 40.57±0.90)	total AUDIT score: 14.34±0.93	n=181, 96 high risk/85 low risk of AUD, 65 1.allele cariers/ 116 non cariers, 114 2. allele carirers/ 67 carriers	2.1
8	8.2	311	Farokhnia et al., 2022	10.1038/s41598-022-17190-3	normalized within network connectivity	ICA generated	1	thalamus, third ventricle, posterior cingulate cortex, medial prefrontal cortex		Thal_IL_L				high/low AUDIT score, GLP1R allele yes or no comparison	group carrying the rs1042044 risk allele, high AUDIT, compared to low AUDIT, was associated with stronger within-network connectivity	0			181 (females: 42.54%, ages: 40.57±0.90)	total AUDIT score: 14.34±0.93	n=181, 96 high risk/85 low risk of AUD, 65 1.allele cariers/ 116 non cariers, 114 2. allele carirers/ 67 carriers	2.1
8	8.2	312	Farokhnia et al., 2022	10.1038/s41598-022-17190-3	normalized within network connectivity	ICA generated	1	thalamus, third ventricle, posterior cingulate cortex, medial prefrontal cortex		Thal_IL_R				high/low AUDIT score, GLP1R allele yes or no comparison	group carrying the rs1042044 risk allele, high AUDIT, compared to low AUDIT, was associated with stronger within-network connectivity	0			181 (females: 42.54%, ages: 40.57±0.90)	total AUDIT score: 14.34±0.93	n=181, 96 high risk/85 low risk of AUD, 65 1.allele cariers/ 116 non cariers, 114 2. allele carirers/ 67 carriers	2.1
8	8.2	313	Farokhnia et al., 2022	10.1038/s41598-022-17190-3	normalized within network connectivity	ICA generated	1	thalamus, third ventricle, posterior cingulate cortex, medial prefrontal cortex		Thal_Re_L				high/low AUDIT score, GLP1R allele yes or no comparison	group carrying the rs1042044 risk allele, high AUDIT, compared to low AUDIT, was associated with stronger within-network connectivity	0			181 (females: 42.54%, ages: 40.57±0.90)	total AUDIT score: 14.34±0.93	n=181, 96 high risk/85 low risk of AUD, 65 1.allele cariers/ 116 non cariers, 114 2. allele carirers/ 67 carriers	2.1
8	8.2	314	Farokhnia et al., 2022	10.1038/s41598-022-17190-3	normalized within network connectivity	ICA generated	1	thalamus, third ventricle, posterior cingulate cortex, medial prefrontal cortex		Thal_Re_R				high/low AUDIT score, GLP1R allele yes or no comparison	group carrying the rs1042044 risk allele, high AUDIT, compared to low AUDIT, was associated with stronger within-network connectivity	0			181 (females: 42.54%, ages: 40.57±0.90)	total AUDIT score: 14.34±0.93	n=181, 96 high risk/85 low risk of AUD, 65 1.allele cariers/ 116 non cariers, 114 2. allele carirers/ 67 carriers	2.1
8	8.2	315	Farokhnia et al., 2022	10.1038/s41598-022-17190-3	normalized within network connectivity	ICA generated	1	thalamus, third ventricle, posterior cingulate cortex, medial prefrontal cortex		Thal_MDm_L				high/low AUDIT score, GLP1R allele yes or no comparison	group carrying the rs1042044 risk allele, high AUDIT, compared to low AUDIT, was associated with stronger within-network connectivity	0			181 (females: 42.54%, ages: 40.57±0.90)	total AUDIT score: 14.34±0.93	n=181, 96 high risk/85 low risk of AUD, 65 1.allele cariers/ 116 non cariers, 114 2. allele carirers/ 67 carriers	2.1
8	8.2	316	Farokhnia et al., 2022	10.1038/s41598-022-17190-3	normalized within network connectivity	ICA generated	1	thalamus, third ventricle, posterior cingulate cortex, medial prefrontal cortex		Thal_MDm_R				high/low AUDIT score, GLP1R allele yes or no comparison	group carrying the rs1042044 risk allele, high AUDIT, compared to low AUDIT, was associated with stronger within-network connectivity	0			181 (females: 42.54%, ages: 40.57±0.90)	total AUDIT score: 14.34±0.93	n=181, 96 high risk/85 low risk of AUD, 65 1.allele cariers/ 116 non cariers, 114 2. allele carirers/ 67 carriers	2.1
8	8.2	317	Farokhnia et al., 2022	10.1038/s41598-022-17190-3	normalized within network connectivity	ICA generated	1	thalamus, third ventricle, posterior cingulate cortex, medial prefrontal cortex		Thal_MDl_L				high/low AUDIT score, GLP1R allele yes or no comparison	group carrying the rs1042044 risk allele, high AUDIT, compared to low AUDIT, was associated with stronger within-network connectivity	0			181 (females: 42.54%, ages: 40.57±0.90)	total AUDIT score: 14.34±0.93	n=181, 96 high risk/85 low risk of AUD, 65 1.allele cariers/ 116 non cariers, 114 2. allele carirers/ 67 carriers	2.1
8	8.2	318	Farokhnia et al., 2022	10.1038/s41598-022-17190-3	normalized within network connectivity	ICA generated	1	thalamus, third ventricle, posterior cingulate cortex, medial prefrontal cortex		Thal_MDl_R				high/low AUDIT score, GLP1R allele yes or no comparison	group carrying the rs1042044 risk allele, high AUDIT, compared to low AUDIT, was associated with stronger within-network connectivity	0			181 (females: 42.54%, ages: 40.57±0.90)	total AUDIT score: 14.34±0.93	n=181, 96 high risk/85 low risk of AUD, 65 1.allele cariers/ 116 non cariers, 114 2. allele carirers/ 67 carriers	2.1
8	8.2	319	Farokhnia et al., 2022	10.1038/s41598-022-17190-3	normalized within network connectivity	ICA generated	1	thalamus, third ventricle, posterior cingulate cortex, medial prefrontal cortex		Thal_LGN_L				high/low AUDIT score, GLP1R allele yes or no comparison	group carrying the rs1042044 risk allele, high AUDIT, compared to low AUDIT, was associated with stronger within-network connectivity	0			181 (females: 42.54%, ages: 40.57±0.90)	total AUDIT score: 14.34±0.93	n=181, 96 high risk/85 low risk of AUD, 65 1.allele cariers/ 116 non cariers, 114 2. allele carirers/ 67 carriers	2.1
8	8.2	320	Farokhnia et al., 2022	10.1038/s41598-022-17190-3	normalized within network connectivity	ICA generated	1	thalamus, third ventricle, posterior cingulate cortex, medial prefrontal cortex		Thal_LGN_R				high/low AUDIT score, GLP1R allele yes or no comparison	group carrying the rs1042044 risk allele, high AUDIT, compared to low AUDIT, was associated with stronger within-network connectivity	0			181 (females: 42.54%, ages: 40.57±0.90)	total AUDIT score: 14.34±0.93	n=181, 96 high risk/85 low risk of AUD, 65 1.allele cariers/ 116 non cariers, 114 2. allele carirers/ 67 carriers	2.1
8	8.2	321	Farokhnia et al., 2022	10.1038/s41598-022-17190-3	normalized within network connectivity	ICA generated	1	thalamus, third ventricle, posterior cingulate cortex, medial prefrontal cortex		Thal_MGN_L				high/low AUDIT score, GLP1R allele yes or no comparison	group carrying the rs1042044 risk allele, high AUDIT, compared to low AUDIT, was associated with stronger within-network connectivity	0			181 (females: 42.54%, ages: 40.57±0.90)	total AUDIT score: 14.34±0.93	n=181, 96 high risk/85 low risk of AUD, 65 1.allele cariers/ 116 non cariers, 114 2. allele carirers/ 67 carriers	2.1
8	8.2	322	Farokhnia et al., 2022	10.1038/s41598-022-17190-3	normalized within network connectivity	ICA generated	1	thalamus, third ventricle, posterior cingulate cortex, medial prefrontal cortex		Thal_MGN_R				high/low AUDIT score, GLP1R allele yes or no comparison	group carrying the rs1042044 risk allele, high AUDIT, compared to low AUDIT, was associated with stronger within-network connectivity	0			181 (females: 42.54%, ages: 40.57±0.90)	total AUDIT score: 14.34±0.93	n=181, 96 high risk/85 low risk of AUD, 65 1.allele cariers/ 116 non cariers, 114 2. allele carirers/ 67 carriers	2.1
8	8.2	323	Farokhnia et al., 2022	10.1038/s41598-022-17190-3	normalized within network connectivity	ICA generated	1	thalamus, third ventricle, posterior cingulate cortex, medial prefrontal cortex		Thal_PuI_L				high/low AUDIT score, GLP1R allele yes or no comparison	group carrying the rs1042044 risk allele, high AUDIT, compared to low AUDIT, was associated with stronger within-network connectivity	0			181 (females: 42.54%, ages: 40.57±0.90)	total AUDIT score: 14.34±0.93	n=181, 96 high risk/85 low risk of AUD, 65 1.allele cariers/ 116 non cariers, 114 2. allele carirers/ 67 carriers	2.1
8	8.2	324	Farokhnia et al., 2022	10.1038/s41598-022-17190-3	normalized within network connectivity	ICA generated	1	thalamus, third ventricle, posterior cingulate cortex, medial prefrontal cortex		Thal_PuI_R				high/low AUDIT score, GLP1R allele yes or no comparison	group carrying the rs1042044 risk allele, high AUDIT, compared to low AUDIT, was associated with stronger within-network connectivity	0			181 (females: 42.54%, ages: 40.57±0.90)	total AUDIT score: 14.34±0.93	n=181, 96 high risk/85 low risk of AUD, 65 1.allele cariers/ 116 non cariers, 114 2. allele carirers/ 67 carriers	2.1
8	8.2	325	Farokhnia et al., 2022	10.1038/s41598-022-17190-3	normalized within network connectivity	ICA generated	1	thalamus, third ventricle, posterior cingulate cortex, medial prefrontal cortex		Thal_PuM_L				high/low AUDIT score, GLP1R allele yes or no comparison	group carrying the rs1042044 risk allele, high AUDIT, compared to low AUDIT, was associated with stronger within-network connectivity	0			181 (females: 42.54%, ages: 40.57±0.90)	total AUDIT score: 14.34±0.93	n=181, 96 high risk/85 low risk of AUD, 65 1.allele cariers/ 116 non cariers, 114 2. allele carirers/ 67 carriers	2.1
8	8.2	326	Farokhnia et al., 2022	10.1038/s41598-022-17190-3	normalized within network connectivity	ICA generated	1	thalamus, third ventricle, posterior cingulate cortex, medial prefrontal cortex		Thal_PuM_R				high/low AUDIT score, GLP1R allele yes or no comparison	group carrying the rs1042044 risk allele, high AUDIT, compared to low AUDIT, was associated with stronger within-network connectivity	0			181 (females: 42.54%, ages: 40.57±0.90)	total AUDIT score: 14.34±0.93	n=181, 96 high risk/85 low risk of AUD, 65 1.allele cariers/ 116 non cariers, 114 2. allele carirers/ 67 carriers	2.1
8	8.2	327	Farokhnia et al., 2022	10.1038/s41598-022-17190-3	normalized within network connectivity	ICA generated	1	thalamus, third ventricle, posterior cingulate cortex, medial prefrontal cortex		Thal_PuA_L				high/low AUDIT score, GLP1R allele yes or no comparison	group carrying the rs1042044 risk allele, high AUDIT, compared to low AUDIT, was associated with stronger within-network connectivity	0			181 (females: 42.54%, ages: 40.57±0.90)	total AUDIT score: 14.34±0.93	n=181, 96 high risk/85 low risk of AUD, 65 1.allele cariers/ 116 non cariers, 114 2. allele carirers/ 67 carriers	2.1
8	8.2	328	Farokhnia et al., 2022	10.1038/s41598-022-17190-3	normalized within network connectivity	ICA generated	1	thalamus, third ventricle, posterior cingulate cortex, medial prefrontal cortex		Thal_PuA_R				high/low AUDIT score, GLP1R allele yes or no comparison	group carrying the rs1042044 risk allele, high AUDIT, compared to low AUDIT, was associated with stronger within-network connectivity	0			181 (females: 42.54%, ages: 40.57±0.90)	total AUDIT score: 14.34±0.93	n=181, 96 high risk/85 low risk of AUD, 65 1.allele cariers/ 116 non cariers, 114 2. allele carirers/ 67 carriers	2.1
8	8.2	329	Farokhnia et al., 2022	10.1038/s41598-022-17190-3	normalized within network connectivity	ICA generated	1	thalamus, third ventricle, posterior cingulate cortex, medial prefrontal cortex		Thal_PuL_L				high/low AUDIT score, GLP1R allele yes or no comparison	group carrying the rs1042044 risk allele, high AUDIT, compared to low AUDIT, was associated with stronger within-network connectivity	0			181 (females: 42.54%, ages: 40.57±0.90)	total AUDIT score: 14.34±0.93	n=181, 96 high risk/85 low risk of AUD, 65 1.allele cariers/ 116 non cariers, 114 2. allele carirers/ 67 carriers	2.1
8	8.2	330	Farokhnia et al., 2022	10.1038/s41598-022-17190-3	normalized within network connectivity	ICA generated	1	thalamus, third ventricle, posterior cingulate cortex, medial prefrontal cortex		Thal_PuL_R				high/low AUDIT score, GLP1R allele yes or no comparison	group carrying the rs1042044 risk allele, high AUDIT, compared to low AUDIT, was associated with stronger within-network connectivity	0			181 (females: 42.54%, ages: 40.57±0.90)	total AUDIT score: 14.34±0.93	n=181, 96 high risk/85 low risk of AUD, 65 1.allele cariers/ 116 non cariers, 114 2. allele carirers/ 67 carriers	2.1
8	8.2	331	Farokhnia et al., 2022	10.1038/s41598-022-17190-3	normalized within network connectivity	ICA generated	1	thalamus, brainstem (basal ganglia network)		Caudate_L				high/low AUDIT score, GLP1R allele yes or no comparison	group carrying the rs1042044 risk allele, high AUDIT, compared to low AUDIT, was associated with stronger within-network connectivity	0			181 (females: 42.54%, ages: 40.57±0.90)	total AUDIT score: 14.34±0.93	n=181, 96 high risk/85 low risk of AUD, 65 1.allele cariers/ 116 non cariers, 114 2. allele carirers/ 67 carriers	2.1
8	8.2	332	Farokhnia et al., 2022	10.1038/s41598-022-17190-3	normalized within network connectivity	ICA generated	1	thalamus, brainstem (basal ganglia network)		Caudate_R				high/low AUDIT score, GLP1R allele yes or no comparison	group carrying the rs1042044 risk allele, high AUDIT, compared to low AUDIT, was associated with stronger within-network connectivity	0			181 (females: 42.54%, ages: 40.57±0.90)	total AUDIT score: 14.34±0.93	n=181, 96 high risk/85 low risk of AUD, 65 1.allele cariers/ 116 non cariers, 114 2. allele carirers/ 67 carriers	2.1
8	8.2	333	Farokhnia et al., 2022	10.1038/s41598-022-17190-3	normalized within network connectivity	ICA generated	1	thalamus, brainstem (basal ganglia network)		Putamen_L				high/low AUDIT score, GLP1R allele yes or no comparison	group carrying the rs1042044 risk allele, high AUDIT, compared to low AUDIT, was associated with stronger within-network connectivity	0			181 (females: 42.54%, ages: 40.57±0.90)	total AUDIT score: 14.34±0.93	n=181, 96 high risk/85 low risk of AUD, 65 1.allele cariers/ 116 non cariers, 114 2. allele carirers/ 67 carriers	2.1
8	8.2	334	Farokhnia et al., 2022	10.1038/s41598-022-17190-3	normalized within network connectivity	ICA generated	1	thalamus, brainstem (basal ganglia network)		Putamen_R				high/low AUDIT score, GLP1R allele yes or no comparison	group carrying the rs1042044 risk allele, high AUDIT, compared to low AUDIT, was associated with stronger within-network connectivity	0			181 (females: 42.54%, ages: 40.57±0.90)	total AUDIT score: 14.34±0.93	n=181, 96 high risk/85 low risk of AUD, 65 1.allele cariers/ 116 non cariers, 114 2. allele carirers/ 67 carriers	2.1
8	8.2	335	Farokhnia et al., 2022	10.1038/s41598-022-17190-3	normalized within network connectivity	ICA generated	1	thalamus, brainstem (basal ganglia network)		Pallidum_L				high/low AUDIT score, GLP1R allele yes or no comparison	group carrying the rs1042044 risk allele, high AUDIT, compared to low AUDIT, was associated with stronger within-network connectivity	0			181 (females: 42.54%, ages: 40.57±0.90)	total AUDIT score: 14.34±0.93	n=181, 96 high risk/85 low risk of AUD, 65 1.allele cariers/ 116 non cariers, 114 2. allele carirers/ 67 carriers	2.1
8	8.2	336	Farokhnia et al., 2022	10.1038/s41598-022-17190-3	normalized within network connectivity	ICA generated	1	thalamus, brainstem (basal ganglia network)		Pallidum_R				high/low AUDIT score, GLP1R allele yes or no comparison	group carrying the rs1042044 risk allele, high AUDIT, compared to low AUDIT, was associated with stronger within-network connectivity	0			181 (females: 42.54%, ages: 40.57±0.90)	total AUDIT score: 14.34±0.93	n=181, 96 high risk/85 low risk of AUD, 65 1.allele cariers/ 116 non cariers, 114 2. allele carirers/ 67 carriers	2.1
8	8.2	337	Farokhnia et al., 2022	10.1038/s41598-022-17190-3	normalized within network connectivity	ICA generated	1	thalamus, brainstem (basal ganglia network)		Thal_AV_L				high/low AUDIT score, GLP1R allele yes or no comparison	group carrying the rs1042044 risk allele, high AUDIT, compared to low AUDIT, was associated with stronger within-network connectivity	0			181 (females: 42.54%, ages: 40.57±0.90)	total AUDIT score: 14.34±0.93	n=181, 96 high risk/85 low risk of AUD, 65 1.allele cariers/ 116 non cariers, 114 2. allele carirers/ 67 carriers	2.1
8	8.2	338	Farokhnia et al., 2022	10.1038/s41598-022-17190-3	normalized within network connectivity	ICA generated	1	thalamus, brainstem (basal ganglia network)		Thal_AV_R				high/low AUDIT score, GLP1R allele yes or no comparison	group carrying the rs1042044 risk allele, high AUDIT, compared to low AUDIT, was associated with stronger within-network connectivity	0			181 (females: 42.54%, ages: 40.57±0.90)	total AUDIT score: 14.34±0.93	n=181, 96 high risk/85 low risk of AUD, 65 1.allele cariers/ 116 non cariers, 114 2. allele carirers/ 67 carriers	2.1
8	8.2	339	Farokhnia et al., 2022	10.1038/s41598-022-17190-3	normalized within network connectivity	ICA generated	1	thalamus, brainstem (basal ganglia network)		Thal_LP_L				high/low AUDIT score, GLP1R allele yes or no comparison	group carrying the rs1042044 risk allele, high AUDIT, compared to low AUDIT, was associated with stronger within-network connectivity	0			181 (females: 42.54%, ages: 40.57±0.90)	total AUDIT score: 14.34±0.93	n=181, 96 high risk/85 low risk of AUD, 65 1.allele cariers/ 116 non cariers, 114 2. allele carirers/ 67 carriers	2.1
8	8.2	340	Farokhnia et al., 2022	10.1038/s41598-022-17190-3	normalized within network connectivity	ICA generated	1	thalamus, brainstem (basal ganglia network)		Thal_LP_R				high/low AUDIT score, GLP1R allele yes or no comparison	group carrying the rs1042044 risk allele, high AUDIT, compared to low AUDIT, was associated with stronger within-network connectivity	0			181 (females: 42.54%, ages: 40.57±0.90)	total AUDIT score: 14.34±0.93	n=181, 96 high risk/85 low risk of AUD, 65 1.allele cariers/ 116 non cariers, 114 2. allele carirers/ 67 carriers	2.1
8	8.2	341	Farokhnia et al., 2022	10.1038/s41598-022-17190-3	normalized within network connectivity	ICA generated	1	thalamus, brainstem (basal ganglia network)		Thal_VA_L				high/low AUDIT score, GLP1R allele yes or no comparison	group carrying the rs1042044 risk allele, high AUDIT, compared to low AUDIT, was associated with stronger within-network connectivity	0			181 (females: 42.54%, ages: 40.57±0.90)	total AUDIT score: 14.34±0.93	n=181, 96 high risk/85 low risk of AUD, 65 1.allele cariers/ 116 non cariers, 114 2. allele carirers/ 67 carriers	2.1
8	8.2	342	Farokhnia et al., 2022	10.1038/s41598-022-17190-3	normalized within network connectivity	ICA generated	1	thalamus, brainstem (basal ganglia network)		Thal_VA_R				high/low AUDIT score, GLP1R allele yes or no comparison	group carrying the rs1042044 risk allele, high AUDIT, compared to low AUDIT, was associated with stronger within-network connectivity	0			181 (females: 42.54%, ages: 40.57±0.90)	total AUDIT score: 14.34±0.93	n=181, 96 high risk/85 low risk of AUD, 65 1.allele cariers/ 116 non cariers, 114 2. allele carirers/ 67 carriers	2.1
8	8.2	343	Farokhnia et al., 2022	10.1038/s41598-022-17190-3	normalized within network connectivity	ICA generated	1	thalamus, brainstem (basal ganglia network)		Thal_VL_L				high/low AUDIT score, GLP1R allele yes or no comparison	group carrying the rs1042044 risk allele, high AUDIT, compared to low AUDIT, was associated with stronger within-network connectivity	0			181 (females: 42.54%, ages: 40.57±0.90)	total AUDIT score: 14.34±0.93	n=181, 96 high risk/85 low risk of AUD, 65 1.allele cariers/ 116 non cariers, 114 2. allele carirers/ 67 carriers	2.1
8	8.2	344	Farokhnia et al., 2022	10.1038/s41598-022-17190-3	normalized within network connectivity	ICA generated	1	thalamus, brainstem (basal ganglia network)		Thal_VL_R				high/low AUDIT score, GLP1R allele yes or no comparison	group carrying the rs1042044 risk allele, high AUDIT, compared to low AUDIT, was associated with stronger within-network connectivity	0			181 (females: 42.54%, ages: 40.57±0.90)	total AUDIT score: 14.34±0.93	n=181, 96 high risk/85 low risk of AUD, 65 1.allele cariers/ 116 non cariers, 114 2. allele carirers/ 67 carriers	2.1
8	8.2	345	Farokhnia et al., 2022	10.1038/s41598-022-17190-3	normalized within network connectivity	ICA generated	1	thalamus, brainstem (basal ganglia network)		Thal_VPL_L				high/low AUDIT score, GLP1R allele yes or no comparison	group carrying the rs1042044 risk allele, high AUDIT, compared to low AUDIT, was associated with stronger within-network connectivity	0			181 (females: 42.54%, ages: 40.57±0.90)	total AUDIT score: 14.34±0.93	n=181, 96 high risk/85 low risk of AUD, 65 1.allele cariers/ 116 non cariers, 114 2. allele carirers/ 67 carriers	2.1
8	8.2	346	Farokhnia et al., 2022	10.1038/s41598-022-17190-3	normalized within network connectivity	ICA generated	1	thalamus, brainstem (basal ganglia network)		Thal_VPL_R				high/low AUDIT score, GLP1R allele yes or no comparison	group carrying the rs1042044 risk allele, high AUDIT, compared to low AUDIT, was associated with stronger within-network connectivity	0			181 (females: 42.54%, ages: 40.57±0.90)	total AUDIT score: 14.34±0.93	n=181, 96 high risk/85 low risk of AUD, 65 1.allele cariers/ 116 non cariers, 114 2. allele carirers/ 67 carriers	2.1
8	8.2	347	Farokhnia et al., 2022	10.1038/s41598-022-17190-3	normalized within network connectivity	ICA generated	1	thalamus, brainstem (basal ganglia network)		Thal_IL_L				high/low AUDIT score, GLP1R allele yes or no comparison	group carrying the rs1042044 risk allele, high AUDIT, compared to low AUDIT, was associated with stronger within-network connectivity	0			181 (females: 42.54%, ages: 40.57±0.90)	total AUDIT score: 14.34±0.93	n=181, 96 high risk/85 low risk of AUD, 65 1.allele cariers/ 116 non cariers, 114 2. allele carirers/ 67 carriers	2.1
8	8.2	348	Farokhnia et al., 2022	10.1038/s41598-022-17190-3	normalized within network connectivity	ICA generated	1	thalamus, brainstem (basal ganglia network)		Thal_IL_R				high/low AUDIT score, GLP1R allele yes or no comparison	group carrying the rs1042044 risk allele, high AUDIT, compared to low AUDIT, was associated with stronger within-network connectivity	0			181 (females: 42.54%, ages: 40.57±0.90)	total AUDIT score: 14.34±0.93	n=181, 96 high risk/85 low risk of AUD, 65 1.allele cariers/ 116 non cariers, 114 2. allele carirers/ 67 carriers	2.1
8	8.2	349	Farokhnia et al., 2022	10.1038/s41598-022-17190-3	normalized within network connectivity	ICA generated	1	thalamus, brainstem (basal ganglia network)		Thal_Re_L				high/low AUDIT score, GLP1R allele yes or no comparison	group carrying the rs1042044 risk allele, high AUDIT, compared to low AUDIT, was associated with stronger within-network connectivity	0			181 (females: 42.54%, ages: 40.57±0.90)	total AUDIT score: 14.34±0.93	n=181, 96 high risk/85 low risk of AUD, 65 1.allele cariers/ 116 non cariers, 114 2. allele carirers/ 67 carriers	2.1
8	8.2	350	Farokhnia et al., 2022	10.1038/s41598-022-17190-3	normalized within network connectivity	ICA generated	1	thalamus, brainstem (basal ganglia network)		Thal_Re_R				high/low AUDIT score, GLP1R allele yes or no comparison	group carrying the rs1042044 risk allele, high AUDIT, compared to low AUDIT, was associated with stronger within-network connectivity	0			181 (females: 42.54%, ages: 40.57±0.90)	total AUDIT score: 14.34±0.93	n=181, 96 high risk/85 low risk of AUD, 65 1.allele cariers/ 116 non cariers, 114 2. allele carirers/ 67 carriers	2.1
8	8.2	351	Farokhnia et al., 2022	10.1038/s41598-022-17190-3	normalized within network connectivity	ICA generated	1	thalamus, brainstem (basal ganglia network)		Thal_MDm_L				high/low AUDIT score, GLP1R allele yes or no comparison	group carrying the rs1042044 risk allele, high AUDIT, compared to low AUDIT, was associated with stronger within-network connectivity	0			181 (females: 42.54%, ages: 40.57±0.90)	total AUDIT score: 14.34±0.93	n=181, 96 high risk/85 low risk of AUD, 65 1.allele cariers/ 116 non cariers, 114 2. allele carirers/ 67 carriers	2.1
8	8.2	352	Farokhnia et al., 2022	10.1038/s41598-022-17190-3	normalized within network connectivity	ICA generated	1	thalamus, brainstem (basal ganglia network)		Thal_MDm_R				high/low AUDIT score, GLP1R allele yes or no comparison	group carrying the rs1042044 risk allele, high AUDIT, compared to low AUDIT, was associated with stronger within-network connectivity	0			181 (females: 42.54%, ages: 40.57±0.90)	total AUDIT score: 14.34±0.93	n=181, 96 high risk/85 low risk of AUD, 65 1.allele cariers/ 116 non cariers, 114 2. allele carirers/ 67 carriers	2.1
8	8.2	353	Farokhnia et al., 2022	10.1038/s41598-022-17190-3	normalized within network connectivity	ICA generated	1	thalamus, brainstem (basal ganglia network)		Thal_MDl_L				high/low AUDIT score, GLP1R allele yes or no comparison	group carrying the rs1042044 risk allele, high AUDIT, compared to low AUDIT, was associated with stronger within-network connectivity	0			181 (females: 42.54%, ages: 40.57±0.90)	total AUDIT score: 14.34±0.93	n=181, 96 high risk/85 low risk of AUD, 65 1.allele cariers/ 116 non cariers, 114 2. allele carirers/ 67 carriers	2.1
8	8.2	354	Farokhnia et al., 2022	10.1038/s41598-022-17190-3	normalized within network connectivity	ICA generated	1	thalamus, brainstem (basal ganglia network)		Thal_MDl_R				high/low AUDIT score, GLP1R allele yes or no comparison	group carrying the rs1042044 risk allele, high AUDIT, compared to low AUDIT, was associated with stronger within-network connectivity	0			181 (females: 42.54%, ages: 40.57±0.90)	total AUDIT score: 14.34±0.93	n=181, 96 high risk/85 low risk of AUD, 65 1.allele cariers/ 116 non cariers, 114 2. allele carirers/ 67 carriers	2.1
8	8.2	355	Farokhnia et al., 2022	10.1038/s41598-022-17190-3	normalized within network connectivity	ICA generated	1	thalamus, brainstem (basal ganglia network)		Thal_LGN_L				high/low AUDIT score, GLP1R allele yes or no comparison	group carrying the rs1042044 risk allele, high AUDIT, compared to low AUDIT, was associated with stronger within-network connectivity	0			181 (females: 42.54%, ages: 40.57±0.90)	total AUDIT score: 14.34±0.93	n=181, 96 high risk/85 low risk of AUD, 65 1.allele cariers/ 116 non cariers, 114 2. allele carirers/ 67 carriers	2.1
8	8.2	356	Farokhnia et al., 2022	10.1038/s41598-022-17190-3	normalized within network connectivity	ICA generated	1	thalamus, brainstem (basal ganglia network)		Thal_LGN_R				high/low AUDIT score, GLP1R allele yes or no comparison	group carrying the rs1042044 risk allele, high AUDIT, compared to low AUDIT, was associated with stronger within-network connectivity	0			181 (females: 42.54%, ages: 40.57±0.90)	total AUDIT score: 14.34±0.93	n=181, 96 high risk/85 low risk of AUD, 65 1.allele cariers/ 116 non cariers, 114 2. allele carirers/ 67 carriers	2.1
8	8.2	357	Farokhnia et al., 2022	10.1038/s41598-022-17190-3	normalized within network connectivity	ICA generated	1	thalamus, brainstem (basal ganglia network)		Thal_MGN_L				high/low AUDIT score, GLP1R allele yes or no comparison	group carrying the rs1042044 risk allele, high AUDIT, compared to low AUDIT, was associated with stronger within-network connectivity	0			181 (females: 42.54%, ages: 40.57±0.90)	total AUDIT score: 14.34±0.93	n=181, 96 high risk/85 low risk of AUD, 65 1.allele cariers/ 116 non cariers, 114 2. allele carirers/ 67 carriers	2.1
8	8.2	358	Farokhnia et al., 2022	10.1038/s41598-022-17190-3	normalized within network connectivity	ICA generated	1	thalamus, brainstem (basal ganglia network)		Thal_MGN_R				high/low AUDIT score, GLP1R allele yes or no comparison	group carrying the rs1042044 risk allele, high AUDIT, compared to low AUDIT, was associated with stronger within-network connectivity	0			181 (females: 42.54%, ages: 40.57±0.90)	total AUDIT score: 14.34±0.93	n=181, 96 high risk/85 low risk of AUD, 65 1.allele cariers/ 116 non cariers, 114 2. allele carirers/ 67 carriers	2.1
8	8.2	359	Farokhnia et al., 2022	10.1038/s41598-022-17190-3	normalized within network connectivity	ICA generated	1	thalamus, brainstem (basal ganglia network)		Thal_PuI_L				high/low AUDIT score, GLP1R allele yes or no comparison	group carrying the rs1042044 risk allele, high AUDIT, compared to low AUDIT, was associated with stronger within-network connectivity	0			181 (females: 42.54%, ages: 40.57±0.90)	total AUDIT score: 14.34±0.93	n=181, 96 high risk/85 low risk of AUD, 65 1.allele cariers/ 116 non cariers, 114 2. allele carirers/ 67 carriers	2.1
8	8.2	360	Farokhnia et al., 2022	10.1038/s41598-022-17190-3	normalized within network connectivity	ICA generated	1	thalamus, brainstem (basal ganglia network)		Thal_PuI_R				high/low AUDIT score, GLP1R allele yes or no comparison	group carrying the rs1042044 risk allele, high AUDIT, compared to low AUDIT, was associated with stronger within-network connectivity	0			181 (females: 42.54%, ages: 40.57±0.90)	total AUDIT score: 14.34±0.93	n=181, 96 high risk/85 low risk of AUD, 65 1.allele cariers/ 116 non cariers, 114 2. allele carirers/ 67 carriers	2.1
8	8.2	361	Farokhnia et al., 2022	10.1038/s41598-022-17190-3	normalized within network connectivity	ICA generated	1	thalamus, brainstem (basal ganglia network)		Thal_PuM_L				high/low AUDIT score, GLP1R allele yes or no comparison	group carrying the rs1042044 risk allele, high AUDIT, compared to low AUDIT, was associated with stronger within-network connectivity	0			181 (females: 42.54%, ages: 40.57±0.90)	total AUDIT score: 14.34±0.93	n=181, 96 high risk/85 low risk of AUD, 65 1.allele cariers/ 116 non cariers, 114 2. allele carirers/ 67 carriers	2.1
8	8.2	362	Farokhnia et al., 2022	10.1038/s41598-022-17190-3	normalized within network connectivity	ICA generated	1	thalamus, brainstem (basal ganglia network)		Thal_PuM_R				high/low AUDIT score, GLP1R allele yes or no comparison	group carrying the rs1042044 risk allele, high AUDIT, compared to low AUDIT, was associated with stronger within-network connectivity	0			181 (females: 42.54%, ages: 40.57±0.90)	total AUDIT score: 14.34±0.93	n=181, 96 high risk/85 low risk of AUD, 65 1.allele cariers/ 116 non cariers, 114 2. allele carirers/ 67 carriers	2.1
8	8.2	363	Farokhnia et al., 2022	10.1038/s41598-022-17190-3	normalized within network connectivity	ICA generated	1	thalamus, brainstem (basal ganglia network)		Thal_PuA_L				high/low AUDIT score, GLP1R allele yes or no comparison	group carrying the rs1042044 risk allele, high AUDIT, compared to low AUDIT, was associated with stronger within-network connectivity	0			181 (females: 42.54%, ages: 40.57±0.90)	total AUDIT score: 14.34±0.93	n=181, 96 high risk/85 low risk of AUD, 65 1.allele cariers/ 116 non cariers, 114 2. allele carirers/ 67 carriers	2.1
8	8.2	364	Farokhnia et al., 2022	10.1038/s41598-022-17190-3	normalized within network connectivity	ICA generated	1	thalamus, brainstem (basal ganglia network)		Thal_PuA_R				high/low AUDIT score, GLP1R allele yes or no comparison	group carrying the rs1042044 risk allele, high AUDIT, compared to low AUDIT, was associated with stronger within-network connectivity	0			181 (females: 42.54%, ages: 40.57±0.90)	total AUDIT score: 14.34±0.93	n=181, 96 high risk/85 low risk of AUD, 65 1.allele cariers/ 116 non cariers, 114 2. allele carirers/ 67 carriers	2.1
8	8.2	365	Farokhnia et al., 2022	10.1038/s41598-022-17190-3	normalized within network connectivity	ICA generated	1	thalamus, brainstem (basal ganglia network)		Thal_PuL_L				high/low AUDIT score, GLP1R allele yes or no comparison	group carrying the rs1042044 risk allele, high AUDIT, compared to low AUDIT, was associated with stronger within-network connectivity	0			181 (females: 42.54%, ages: 40.57±0.90)	total AUDIT score: 14.34±0.93	n=181, 96 high risk/85 low risk of AUD, 65 1.allele cariers/ 116 non cariers, 114 2. allele carirers/ 67 carriers	2.1
8	8.2	366	Farokhnia et al., 2022	10.1038/s41598-022-17190-3	normalized within network connectivity	ICA generated	1	thalamus, brainstem (basal ganglia network)		Thal_PuL_R				high/low AUDIT score, GLP1R allele yes or no comparison	group carrying the rs1042044 risk allele, high AUDIT, compared to low AUDIT, was associated with stronger within-network connectivity	0			181 (females: 42.54%, ages: 40.57±0.90)	total AUDIT score: 14.34±0.93	n=181, 96 high risk/85 low risk of AUD, 65 1.allele cariers/ 116 non cariers, 114 2. allele carirers/ 67 carriers	2.1
8	8.2	367	Farokhnia et al., 2022	10.1038/s41598-022-17190-3	normalized within network connectivity	ICA generated	1	thalamus, brainstem (basal ganglia network)		N_Acc_L				high/low AUDIT score, GLP1R allele yes or no comparison	group carrying the rs1042044 risk allele, high AUDIT, compared to low AUDIT, was associated with stronger within-network connectivity	0			181 (females: 42.54%, ages: 40.57±0.90)	total AUDIT score: 14.34±0.93	n=181, 96 high risk/85 low risk of AUD, 65 1.allele cariers/ 116 non cariers, 114 2. allele carirers/ 67 carriers	2.1
8	8.2	368	Farokhnia et al., 2022	10.1038/s41598-022-17190-3	normalized within network connectivity	ICA generated	1	thalamus, brainstem (basal ganglia network)		N_Acc_R				high/low AUDIT score, GLP1R allele yes or no comparison	group carrying the rs1042044 risk allele, high AUDIT, compared to low AUDIT, was associated with stronger within-network connectivity	0			181 (females: 42.54%, ages: 40.57±0.90)	total AUDIT score: 14.34±0.93	n=181, 96 high risk/85 low risk of AUD, 65 1.allele cariers/ 116 non cariers, 114 2. allele carirers/ 67 carriers	2.1
8	8.2	369	Farokhnia et al., 2022	10.1038/s41598-022-17190-3	normalized within network connectivity	ICA generated	1	thalamus, brainstem (basal ganglia network)		VTA_L				high/low AUDIT score, GLP1R allele yes or no comparison	group carrying the rs1042044 risk allele, high AUDIT, compared to low AUDIT, was associated with stronger within-network connectivity	0			181 (females: 42.54%, ages: 40.57±0.90)	total AUDIT score: 14.34±0.93	n=181, 96 high risk/85 low risk of AUD, 65 1.allele cariers/ 116 non cariers, 114 2. allele carirers/ 67 carriers	2.1
8	8.2	370	Farokhnia et al., 2022	10.1038/s41598-022-17190-3	normalized within network connectivity	ICA generated	1	thalamus, brainstem (basal ganglia network)		VTA_R				high/low AUDIT score, GLP1R allele yes or no comparison	group carrying the rs1042044 risk allele, high AUDIT, compared to low AUDIT, was associated with stronger within-network connectivity	0			181 (females: 42.54%, ages: 40.57±0.90)	total AUDIT score: 14.34±0.93	n=181, 96 high risk/85 low risk of AUD, 65 1.allele cariers/ 116 non cariers, 114 2. allele carirers/ 67 carriers	2.1
8	8.2	371	Farokhnia et al., 2022	10.1038/s41598-022-17190-3	normalized within network connectivity	ICA generated	1	thalamus, brainstem (basal ganglia network)		SN_pc_L				high/low AUDIT score, GLP1R allele yes or no comparison	group carrying the rs1042044 risk allele, high AUDIT, compared to low AUDIT, was associated with stronger within-network connectivity	0			181 (females: 42.54%, ages: 40.57±0.90)	total AUDIT score: 14.34±0.93	n=181, 96 high risk/85 low risk of AUD, 65 1.allele cariers/ 116 non cariers, 114 2. allele carirers/ 67 carriers	2.1
8	8.2	372	Farokhnia et al., 2022	10.1038/s41598-022-17190-3	normalized within network connectivity	ICA generated	1	thalamus, brainstem (basal ganglia network)		SN_pc_R				high/low AUDIT score, GLP1R allele yes or no comparison	group carrying the rs1042044 risk allele, high AUDIT, compared to low AUDIT, was associated with stronger within-network connectivity	0			181 (females: 42.54%, ages: 40.57±0.90)	total AUDIT score: 14.34±0.93	n=181, 96 high risk/85 low risk of AUD, 65 1.allele cariers/ 116 non cariers, 114 2. allele carirers/ 67 carriers	2.1
8	8.2	373	Farokhnia et al., 2022	10.1038/s41598-022-17190-3	normalized within network connectivity	ICA generated	1	thalamus, brainstem (basal ganglia network)		SN_pr_L				high/low AUDIT score, GLP1R allele yes or no comparison	group carrying the rs1042044 risk allele, high AUDIT, compared to low AUDIT, was associated with stronger within-network connectivity	0			181 (females: 42.54%, ages: 40.57±0.90)	total AUDIT score: 14.34±0.93	n=181, 96 high risk/85 low risk of AUD, 65 1.allele cariers/ 116 non cariers, 114 2. allele carirers/ 67 carriers	2.1
8	8.2	374	Farokhnia et al., 2022	10.1038/s41598-022-17190-3	normalized within network connectivity	ICA generated	1	thalamus, brainstem (basal ganglia network)		SN_pr_R				high/low AUDIT score, GLP1R allele yes or no comparison	group carrying the rs1042044 risk allele, high AUDIT, compared to low AUDIT, was associated with stronger within-network connectivity	0			181 (females: 42.54%, ages: 40.57±0.90)	total AUDIT score: 14.34±0.93	n=181, 96 high risk/85 low risk of AUD, 65 1.allele cariers/ 116 non cariers, 114 2. allele carirers/ 67 carriers	2.1
8	8.2	375	Farokhnia et al., 2022	10.1038/s41598-022-17190-3	normalized within network connectivity	ICA generated	1	thalamus, brainstem (basal ganglia network)		Red_N_L				high/low AUDIT score, GLP1R allele yes or no comparison	group carrying the rs1042044 risk allele, high AUDIT, compared to low AUDIT, was associated with stronger within-network connectivity	0			181 (females: 42.54%, ages: 40.57±0.90)	total AUDIT score: 14.34±0.93	n=181, 96 high risk/85 low risk of AUD, 65 1.allele cariers/ 116 non cariers, 114 2. allele carirers/ 67 carriers	2.1
8	8.2	376	Farokhnia et al., 2022	10.1038/s41598-022-17190-3	normalized within network connectivity	ICA generated	1	thalamus, brainstem (basal ganglia network)		Red_N_R				high/low AUDIT score, GLP1R allele yes or no comparison	group carrying the rs1042044 risk allele, high AUDIT, compared to low AUDIT, was associated with stronger within-network connectivity	0			181 (females: 42.54%, ages: 40.57±0.90)	total AUDIT score: 14.34±0.93	n=181, 96 high risk/85 low risk of AUD, 65 1.allele cariers/ 116 non cariers, 114 2. allele carirers/ 67 carriers	2.1
8	8.2	377	Farokhnia et al., 2022	10.1038/s41598-022-17190-3	normalized within network connectivity	ICA generated	1	thalamus, brainstem (basal ganglia network)		LC_L				high/low AUDIT score, GLP1R allele yes or no comparison	group carrying the rs1042044 risk allele, high AUDIT, compared to low AUDIT, was associated with stronger within-network connectivity	0			181 (females: 42.54%, ages: 40.57±0.90)	total AUDIT score: 14.34±0.93	n=181, 96 high risk/85 low risk of AUD, 65 1.allele cariers/ 116 non cariers, 114 2. allele carirers/ 67 carriers	2.1
8	8.2	378	Farokhnia et al., 2022	10.1038/s41598-022-17190-3	normalized within network connectivity	ICA generated	1	thalamus, brainstem (basal ganglia network)		LC_R				high/low AUDIT score, GLP1R allele yes or no comparison	group carrying the rs1042044 risk allele, high AUDIT, compared to low AUDIT, was associated with stronger within-network connectivity	0			181 (females: 42.54%, ages: 40.57±0.90)	total AUDIT score: 14.34±0.93	n=181, 96 high risk/85 low risk of AUD, 65 1.allele cariers/ 116 non cariers, 114 2. allele carirers/ 67 carriers	2.1
8	8.2	379	Farokhnia et al., 2022	10.1038/s41598-022-17190-3	normalized within network connectivity	ICA generated	1	thalamus, brainstem (basal ganglia network)		Raphe_D				high/low AUDIT score, GLP1R allele yes or no comparison	group carrying the rs1042044 risk allele, high AUDIT, compared to low AUDIT, was associated with stronger within-network connectivity	0			181 (females: 42.54%, ages: 40.57±0.90)	total AUDIT score: 14.34±0.93	n=181, 96 high risk/85 low risk of AUD, 65 1.allele cariers/ 116 non cariers, 114 2. allele carirers/ 67 carriers	2.1
8	8.2	380	Farokhnia et al., 2022	10.1038/s41598-022-17190-3	normalized within network connectivity	ICA generated	1	thalamus, brainstem (basal ganglia network)		Raphe_M				high/low AUDIT score, GLP1R allele yes or no comparison	group carrying the rs1042044 risk allele, high AUDIT, compared to low AUDIT, was associated with stronger within-network connectivity	0			181 (females: 42.54%, ages: 40.57±0.90)	total AUDIT score: 14.34±0.93	n=181, 96 high risk/85 low risk of AUD, 65 1.allele cariers/ 116 non cariers, 114 2. allele carirers/ 67 carriers	2.1
8	8.2	381	Farokhnia et al., 2022	10.1038/s41598-022-17190-3	normalized within network connectivity	ICA generated	1	posterior cingulate cortex, temporoparietal junction, occipital lobe, medial prefrontal cortex		Frontal_Sup_2_L				high/low AUDIT score, GLP1R allele yes or no comparison	group carrying the rs1042044 risk allele, high AUDIT, compared to low AUDIT, was associated with stronger within-network connectivity	0			181 (females: 42.54%, ages: 40.57±0.90)	total AUDIT score: 14.34±0.93	n=181, 96 high risk/85 low risk of AUD, 65 1.allele cariers/ 116 non cariers, 114 2. allele carirers/ 67 carriers	2.1
8	8.2	382	Farokhnia et al., 2022	10.1038/s41598-022-17190-3	normalized within network connectivity	ICA generated	1	posterior cingulate cortex, temporoparietal junction, occipital lobe, medial prefrontal cortex		Frontal_Sup_2_R				high/low AUDIT score, GLP1R allele yes or no comparison	group carrying the rs1042044 risk allele, high AUDIT, compared to low AUDIT, was associated with stronger within-network connectivity	0			181 (females: 42.54%, ages: 40.57±0.90)	total AUDIT score: 14.34±0.93	n=181, 96 high risk/85 low risk of AUD, 65 1.allele cariers/ 116 non cariers, 114 2. allele carirers/ 67 carriers	2.1
8	8.2	383	Farokhnia et al., 2022	10.1038/s41598-022-17190-3	normalized within network connectivity	ICA generated	1	posterior cingulate cortex, temporoparietal junction, occipital lobe, medial prefrontal cortex		Frontal_Sup_Medial_L				high/low AUDIT score, GLP1R allele yes or no comparison	group carrying the rs1042044 risk allele, high AUDIT, compared to low AUDIT, was associated with stronger within-network connectivity	0			181 (females: 42.54%, ages: 40.57±0.90)	total AUDIT score: 14.34±0.93	n=181, 96 high risk/85 low risk of AUD, 65 1.allele cariers/ 116 non cariers, 114 2. allele carirers/ 67 carriers	2.1
8	8.2	384	Farokhnia et al., 2022	10.1038/s41598-022-17190-3	normalized within network connectivity	ICA generated	1	posterior cingulate cortex, temporoparietal junction, occipital lobe, medial prefrontal cortex		Frontal_Sup_Medial_R				high/low AUDIT score, GLP1R allele yes or no comparison	group carrying the rs1042044 risk allele, high AUDIT, compared to low AUDIT, was associated with stronger within-network connectivity	0			181 (females: 42.54%, ages: 40.57±0.90)	total AUDIT score: 14.34±0.93	n=181, 96 high risk/85 low risk of AUD, 65 1.allele cariers/ 116 non cariers, 114 2. allele carirers/ 67 carriers	2.1
8	8.2	385	Farokhnia et al., 2022	10.1038/s41598-022-17190-3	normalized within network connectivity	ICA generated	1	posterior cingulate cortex, temporoparietal junction, occipital lobe, medial prefrontal cortex		Cingulate_Post_L				high/low AUDIT score, GLP1R allele yes or no comparison	group carrying the rs1042044 risk allele, high AUDIT, compared to low AUDIT, was associated with stronger within-network connectivity	0			181 (females: 42.54%, ages: 40.57±0.90)	total AUDIT score: 14.34±0.93	n=181, 96 high risk/85 low risk of AUD, 65 1.allele cariers/ 116 non cariers, 114 2. allele carirers/ 67 carriers	2.1
8	8.2	386	Farokhnia et al., 2022	10.1038/s41598-022-17190-3	normalized within network connectivity	ICA generated	1	posterior cingulate cortex, temporoparietal junction, occipital lobe, medial prefrontal cortex		Cingulate_Post_R				high/low AUDIT score, GLP1R allele yes or no comparison	group carrying the rs1042044 risk allele, high AUDIT, compared to low AUDIT, was associated with stronger within-network connectivity	0			181 (females: 42.54%, ages: 40.57±0.90)	total AUDIT score: 14.34±0.93	n=181, 96 high risk/85 low risk of AUD, 65 1.allele cariers/ 116 non cariers, 114 2. allele carirers/ 67 carriers	2.1
8	8.2	387	Farokhnia et al., 2022	10.1038/s41598-022-17190-3	normalized within network connectivity	ICA generated	1	posterior cingulate cortex, temporoparietal junction, occipital lobe, medial prefrontal cortex		Parietal_Inf_L				high/low AUDIT score, GLP1R allele yes or no comparison	group carrying the rs1042044 risk allele, high AUDIT, compared to low AUDIT, was associated with stronger within-network connectivity	0			181 (females: 42.54%, ages: 40.57±0.90)	total AUDIT score: 14.34±0.93	n=181, 96 high risk/85 low risk of AUD, 65 1.allele cariers/ 116 non cariers, 114 2. allele carirers/ 67 carriers	2.1
8	8.2	388	Farokhnia et al., 2022	10.1038/s41598-022-17190-3	normalized within network connectivity	ICA generated	1	posterior cingulate cortex, temporoparietal junction, occipital lobe, medial prefrontal cortex		Parietal_Inf_R				high/low AUDIT score, GLP1R allele yes or no comparison	group carrying the rs1042044 risk allele, high AUDIT, compared to low AUDIT, was associated with stronger within-network connectivity	0			181 (females: 42.54%, ages: 40.57±0.90)	total AUDIT score: 14.34±0.93	n=181, 96 high risk/85 low risk of AUD, 65 1.allele cariers/ 116 non cariers, 114 2. allele carirers/ 67 carriers	2.1
8	8.2	389	Farokhnia et al., 2022	10.1038/s41598-022-17190-3	normalized within network connectivity	ICA generated	1	posterior cingulate cortex, temporoparietal junction, occipital lobe, medial prefrontal cortex		SupraMarginal_L				high/low AUDIT score, GLP1R allele yes or no comparison	group carrying the rs1042044 risk allele, high AUDIT, compared to low AUDIT, was associated with stronger within-network connectivity	0			181 (females: 42.54%, ages: 40.57±0.90)	total AUDIT score: 14.34±0.93	n=181, 96 high risk/85 low risk of AUD, 65 1.allele cariers/ 116 non cariers, 114 2. allele carirers/ 67 carriers	2.1
8	8.2	390	Farokhnia et al., 2022	10.1038/s41598-022-17190-3	normalized within network connectivity	ICA generated	1	posterior cingulate cortex, temporoparietal junction, occipital lobe, medial prefrontal cortex		SupraMarginal_R				high/low AUDIT score, GLP1R allele yes or no comparison	group carrying the rs1042044 risk allele, high AUDIT, compared to low AUDIT, was associated with stronger within-network connectivity	0			181 (females: 42.54%, ages: 40.57±0.90)	total AUDIT score: 14.34±0.93	n=181, 96 high risk/85 low risk of AUD, 65 1.allele cariers/ 116 non cariers, 114 2. allele carirers/ 67 carriers	2.1
9	9.1	391	Fede et al., 2019	10.1016/j.nicl.2019.101782	resting neural engangement within networks	ICA generated (PCA networks)	1	anterior salience network L Broca's		Frontal_Inf_Oper_L				AUDIT score (Age < 41 group)	within network connectivity correlates with AUDIT	0	r=0,5	<0,05	primary sample: 59 (females: 32.2%, age: 41.14±11.00), validation sample: 24 (females: 50%, age: 41.25±11.14)	AUDIT score primary sample: 24.25±8.46; AUDIT score validation sample: 26.14±7.88	mean age: 40.5, moderate to heavy alcohol users; regression model, machine learning	2.4
9	9.1	392	Fede et al., 2019	10.1016/j.nicl.2019.101782	resting neural engangement within networks	ICA generated (PCA networks)	1	anterior salience network L Broca's		Frontal_Inf_Tri_L				AUDIT score (Age < 41 group)	within network connectivity correlates with AUDIT	0	r=0,5	<0,05	primary sample: 59 (females: 32.2%, age: 41.14±11.00), validation sample: 24 (females: 50%, age: 41.25±11.14)	AUDIT score primary sample: 24.25±8.46; AUDIT score validation sample: 26.14±7.88	mean age: 40.5, moderate to heavy alcohol users; regression model, machine learning	2.4
9	9.1	393	Fede et al., 2019	10.1016/j.nicl.2019.101782	resting neural engangement within networks	ICA generated (PCA networks)	1	anterior salience network L supplementary motor area		Supp_Motor_Area_L				whole sample AUDIT/whole sample age	within network connectivity correlates with AUDIT	0	r= 0,24/-0,28	p<.10⁺, /p<.05*,	primary sample: 59 (females: 32.2%, age: 41.14±11.00), validation sample: 24 (females: 50%, age: 41.25±11.14)	AUDIT score primary sample: 24.25±8.46; AUDIT score validation sample: 26.14±7.88	mean age: 40.5, moderate to heavy alcohol users; regression model, machine learning	2.4
9	9.1	394	Fede et al., 2019	10.1016/j.nicl.2019.101782	resting neural engangement within networks	ICA generated (PCA networks)	1	anterior salience network R primary motor cortex		Precentral_R				whole sample AUDIT/whole sample age/AUDIT Age < 41/AUDIT age>41	within network connectivity correlates with AUDIT	0	r=-0,38/-0,48/-0,36/-0,41	<0,01/<0,001/0,1/0,05	primary sample: 59 (females: 32.2%, age: 41.14±11.00), validation sample: 24 (females: 50%, age: 41.25±11.14)	AUDIT score primary sample: 24.25±8.46; AUDIT score validation sample: 26.14±7.88	mean age: 40.5, moderate to heavy alcohol users; regression model, machine learning	2.4
9	9.1	395	Fede et al., 2019	10.1016/j.nicl.2019.101782	resting neural engangement within networks	ICA generated (PCA networks)	1	anterior salience network insula		Insula_L				AUDIT age <41/AUDIT age >41	within network connectivity correlates with AUDIT	0	0,38/-0,47	<0,1/<0,05	primary sample: 59 (females: 32.2%, age: 41.14±11.00), validation sample: 24 (females: 50%, age: 41.25±11.14)	AUDIT score primary sample: 24.25±8.46; AUDIT score validation sample: 26.14±7.88	mean age: 40.5, moderate to heavy alcohol users; regression model, machine learning	2.4
9	9.1	396	Fede et al., 2019	10.1016/j.nicl.2019.101782	resting neural engangement within networks	ICA generated (PCA networks)	1	anterior salience network insula		Insula_R				AUDIT age <41/AUDIT age >41	within network connectivity correlates with AUDIT	0	0,38/-0,47	<0,1/<0,05	primary sample: 59 (females: 32.2%, age: 41.14±11.00), validation sample: 24 (females: 50%, age: 41.25±11.14)	AUDIT score primary sample: 24.25±8.46; AUDIT score validation sample: 26.14±7.88	mean age: 40.5, moderate to heavy alcohol users; regression model, machine learning	2.4
9	9.1	397	Fede et al., 2019	10.1016/j.nicl.2019.101782	resting neural engangement within networks	ICA generated (PCA networks)	1	posterior salience network R cerebellum		Cerebellum_Crus1_R				WS age/AUDITage <41	within network connectivity correlates with AUDIT	0	-0,32/0,42	<0,05/0,05	primary sample: 59 (females: 32.2%, age: 41.14±11.00), validation sample: 24 (females: 50%, age: 41.25±11.14)	AUDIT score primary sample: 24.25±8.46; AUDIT score validation sample: 26.14±7.88	mean age: 40.5, moderate to heavy alcohol users; regression model, machine learning	2.4
9	9.1	398	Fede et al., 2019	10.1016/j.nicl.2019.101782	resting neural engangement within networks	ICA generated (PCA networks)	1	posterior salience network R cerebellum		Cerebellum_Crus2_R				WS age/AUDITage <41	within network connectivity correlates with AUDIT	0	-0,32/0,42	<0,05/0,05	primary sample: 59 (females: 32.2%, age: 41.14±11.00), validation sample: 24 (females: 50%, age: 41.25±11.14)	AUDIT score primary sample: 24.25±8.46; AUDIT score validation sample: 26.14±7.88	mean age: 40.5, moderate to heavy alcohol users; regression model, machine learning	2.4
9	9.1	399	Fede et al., 2019	10.1016/j.nicl.2019.101782	resting neural engangement within networks	ICA generated (PCA networks)	1	posterior salience network R cerebellum		Cerebellum_3_R				WS age/AUDITage <41	within network connectivity correlates with AUDIT	0	-0,32/0,42	<0,05/0,05	primary sample: 59 (females: 32.2%, age: 41.14±11.00), validation sample: 24 (females: 50%, age: 41.25±11.14)	AUDIT score primary sample: 24.25±8.46; AUDIT score validation sample: 26.14±7.88	mean age: 40.5, moderate to heavy alcohol users; regression model, machine learning	2.4
9	9.1	400	Fede et al., 2019	10.1016/j.nicl.2019.101782	resting neural engangement within networks	ICA generated (PCA networks)	1	posterior salience network R cerebellum		Cerebellum_4_5_R				WS age/AUDITage <41	within network connectivity correlates with AUDIT	0	-0,32/0,42	<0,05/0,05	primary sample: 59 (females: 32.2%, age: 41.14±11.00), validation sample: 24 (females: 50%, age: 41.25±11.14)	AUDIT score primary sample: 24.25±8.46; AUDIT score validation sample: 26.14±7.88	mean age: 40.5, moderate to heavy alcohol users; regression model, machine learning	2.4
9	9.1	401	Fede et al., 2019	10.1016/j.nicl.2019.101782	resting neural engangement within networks	ICA generated (PCA networks)	1	posterior salience network R cerebellum		Cerebellum_6_R				WS age/AUDITage <41	within network connectivity correlates with AUDIT	0	-0,32/0,42	<0,05/0,05	primary sample: 59 (females: 32.2%, age: 41.14±11.00), validation sample: 24 (females: 50%, age: 41.25±11.14)	AUDIT score primary sample: 24.25±8.46; AUDIT score validation sample: 26.14±7.88	mean age: 40.5, moderate to heavy alcohol users; regression model, machine learning	2.4
9	9.1	402	Fede et al., 2019	10.1016/j.nicl.2019.101782	resting neural engangement within networks	ICA generated (PCA networks)	1	posterior salience network R cerebellum		Cerebellum_7b_R				WS age/AUDITage <41	within network connectivity correlates with AUDIT	0	-0,32/0,42	<0,05/0,05	primary sample: 59 (females: 32.2%, age: 41.14±11.00), validation sample: 24 (females: 50%, age: 41.25±11.14)	AUDIT score primary sample: 24.25±8.46; AUDIT score validation sample: 26.14±7.88	mean age: 40.5, moderate to heavy alcohol users; regression model, machine learning	2.4
9	9.1	403	Fede et al., 2019	10.1016/j.nicl.2019.101782	resting neural engangement within networks	ICA generated (PCA networks)	1	posterior salience network R cerebellum		Cerebellum_8_R				WS age/AUDITage <41	within network connectivity correlates with AUDIT	0	-0,32/0,42	<0,05/0,05	primary sample: 59 (females: 32.2%, age: 41.14±11.00), validation sample: 24 (females: 50%, age: 41.25±11.14)	AUDIT score primary sample: 24.25±8.46; AUDIT score validation sample: 26.14±7.88	mean age: 40.5, moderate to heavy alcohol users; regression model, machine learning	2.4
9	9.1	404	Fede et al., 2019	10.1016/j.nicl.2019.101782	resting neural engangement within networks	ICA generated (PCA networks)	1	posterior salience network R cerebellum		Cerebellum_9_R				WS age/AUDITage <41	within network connectivity correlates with AUDIT	0	-0,32/0,42	<0,05/0,05	primary sample: 59 (females: 32.2%, age: 41.14±11.00), validation sample: 24 (females: 50%, age: 41.25±11.14)	AUDIT score primary sample: 24.25±8.46; AUDIT score validation sample: 26.14±7.88	mean age: 40.5, moderate to heavy alcohol users; regression model, machine learning	2.4
9	9.1	405	Fede et al., 2019	10.1016/j.nicl.2019.101782	resting neural engangement within networks	ICA generated (PCA networks)	1	posterior salience network R cerebellum		Cerebellum_10_R				WS age/AUDITage <41	within network connectivity correlates with AUDIT	0	-0,32/0,42	<0,05/0,05	primary sample: 59 (females: 32.2%, age: 41.14±11.00), validation sample: 24 (females: 50%, age: 41.25±11.14)	AUDIT score primary sample: 24.25±8.46; AUDIT score validation sample: 26.14±7.88	mean age: 40.5, moderate to heavy alcohol users; regression model, machine learning	2.4
9	9.1	406	Fede et al., 2019	10.1016/j.nicl.2019.101782	resting neural engangement within networks	ICA generated (PCA networks)	1	posterior salience network R cerebellum		Vermis_3				WS age/AUDITage <41	within network connectivity correlates with AUDIT	0	-0,32/0,42	<0,05/0,05	primary sample: 59 (females: 32.2%, age: 41.14±11.00), validation sample: 24 (females: 50%, age: 41.25±11.14)	AUDIT score primary sample: 24.25±8.46; AUDIT score validation sample: 26.14±7.88	mean age: 40.5, moderate to heavy alcohol users; regression model, machine learning	2.4
9	9.1	407	Fede et al., 2019	10.1016/j.nicl.2019.101782	resting neural engangement within networks	ICA generated (PCA networks)	1	posterior salience network R cerebellum		Vermis_6				WS age/AUDITage <41	within network connectivity correlates with AUDIT	0	-0,32/0,42	<0,05/0,05	primary sample: 59 (females: 32.2%, age: 41.14±11.00), validation sample: 24 (females: 50%, age: 41.25±11.14)	AUDIT score primary sample: 24.25±8.46; AUDIT score validation sample: 26.14±7.88	mean age: 40.5, moderate to heavy alcohol users; regression model, machine learning	2.4
9	9.1	408	Fede et al., 2019	10.1016/j.nicl.2019.101782	resting neural engangement within networks	ICA generated (PCA networks)	1	posterior salience network R cerebellum		Vermis_8				WS age/AUDITage <41	within network connectivity correlates with AUDIT	0	-0,32/0,42	<0,05/0,05	primary sample: 59 (females: 32.2%, age: 41.14±11.00), validation sample: 24 (females: 50%, age: 41.25±11.14)	AUDIT score primary sample: 24.25±8.46; AUDIT score validation sample: 26.14±7.88	mean age: 40.5, moderate to heavy alcohol users; regression model, machine learning	2.4
9	9.1	409	Fede et al., 2019	10.1016/j.nicl.2019.101782	resting neural engangement within networks	ICA generated (PCA networks)	1	posterior salience network R cerebellum		Vermis_10				WS age/AUDITage <41	within network connectivity correlates with AUDIT	0	-0,32/0,42	<0,05/0,05	primary sample: 59 (females: 32.2%, age: 41.14±11.00), validation sample: 24 (females: 50%, age: 41.25±11.14)	AUDIT score primary sample: 24.25±8.46; AUDIT score validation sample: 26.14±7.88	mean age: 40.5, moderate to heavy alcohol users; regression model, machine learning	2.4
9	9.1	410	Fede et al., 2019	10.1016/j.nicl.2019.101782	resting neural engangement within networks	ICA generated (PCA networks)	1	posterior salience network R insula		Insula_R				WS AUDIT	within network connectivity correlates with AUDIT	0	0.52	<0,001	primary sample: 59 (females: 32.2%, age: 41.14±11.00), validation sample: 24 (females: 50%, age: 41.25±11.14)	AUDIT score primary sample: 24.25±8.46; AUDIT score validation sample: 26.14±7.88	mean age: 40.5, moderate to heavy alcohol users; regression model, machine learning	2.4
9	9.1	411	Fede et al., 2019	10.1016/j.nicl.2019.101782	resting neural engangement within networks	ICA generated (PCA networks)	1	ventral default mode network L visual association		Precuneus_L				AUDITage <41	within network connectivity correlates with AUDIT	0	-0.55	<0,1	primary sample: 59 (females: 32.2%, age: 41.14±11.00), validation sample: 24 (females: 50%, age: 41.25±11.14)	AUDIT score primary sample: 24.25±8.46; AUDIT score validation sample: 26.14±7.88	mean age: 40.5, moderate to heavy alcohol users; regression model, machine learning	2.4
9	9.1	412	Fede et al., 2019	10.1016/j.nicl.2019.101782	resting neural engangement within networks	ICA generated (PCA networks)	1	ventral default mode network L precuneus		Precuneus_L				WS AUDIT/AUDIT age <41	within network connectivity correlates with AUDIT	0	-0,38/-0,56	0,01/0,05	primary sample: 59 (females: 32.2%, age: 41.14±11.00), validation sample: 24 (females: 50%, age: 41.25±11.14)	AUDIT score primary sample: 24.25±8.46; AUDIT score validation sample: 26.14±7.88	mean age: 40.5, moderate to heavy alcohol users; regression model, machine learning	2.4
9	9.1	413	Fede et al., 2019	10.1016/j.nicl.2019.101782	resting neural engangement within networks	ICA generated (PCA networks)	1	ventral default mode network posterior cingulate cortex		Cingulate_Post_L				WS AUDIT/WS age/AUDIT age<41	within network connectivity correlates with AUDIT	0	-0,27/-0,23/-0,6	0,1/0,1/0,01	primary sample: 59 (females: 32.2%, age: 41.14±11.00), validation sample: 24 (females: 50%, age: 41.25±11.14)	AUDIT score primary sample: 24.25±8.46; AUDIT score validation sample: 26.14±7.88	mean age: 40.5, moderate to heavy alcohol users; regression model, machine learning	2.4
9	9.1	414	Fede et al., 2019	10.1016/j.nicl.2019.101782	resting neural engangement within networks	ICA generated (PCA networks)	1	ventral default mode network posterior cingulate cortex		Cingulate_Post_R				WS AUDIT/WS age/AUDIT age<41	within network connectivity correlates with AUDIT	0	-0,27/-0,23/-0,6	0,1/0,1/0,01	primary sample: 59 (females: 32.2%, age: 41.14±11.00), validation sample: 24 (females: 50%, age: 41.25±11.14)	AUDIT score primary sample: 24.25±8.46; AUDIT score validation sample: 26.14±7.88	mean age: 40.5, moderate to heavy alcohol users; regression model, machine learning	2.4
9	9.1	415	Fede et al., 2019	10.1016/j.nicl.2019.101782	resting neural engangement within networks	ICA generated (PCA networks)	1	ventral default mode network L visual association		Precuneus_L				AUDIT age > 41	within network connectivity correlates with AUDIT	0	0.37	0.1	primary sample: 59 (females: 32.2%, age: 41.14±11.00), validation sample: 24 (females: 50%, age: 41.25±11.14)	AUDIT score primary sample: 24.25±8.46; AUDIT score validation sample: 26.14±7.88	mean age: 40.5, moderate to heavy alcohol users; regression model, machine learning	2.4
9	9.1	416	Fede et al., 2019	10.1016/j.nicl.2019.101782	resting neural engangement within networks	ICA generated (PCA networks)	1	dorsal default mode network L visual association		Precuneus_L				WS age/AUDIT age <41	within network connectivity correlates with AUDIT	0	-0.28/0,53	0,05/0,01	primary sample: 59 (females: 32.2%, age: 41.14±11.00), validation sample: 24 (females: 50%, age: 41.25±11.14)	AUDIT score primary sample: 24.25±8.46; AUDIT score validation sample: 26.14±7.88	mean age: 40.5, moderate to heavy alcohol users; regression model, machine learning	2.4
9	9.1	417	Fede et al., 2019	10.1016/j.nicl.2019.101782	resting neural engangement within networks	ICA generated (PCA networks)	1	dorsal default mode network L fusiform		Fusiform_L				WS AUDIT/AUDIT age <41	within network connectivity correlates with AUDIT	0	0,31/0,62	0,05/0,01	primary sample: 59 (females: 32.2%, age: 41.14±11.00), validation sample: 24 (females: 50%, age: 41.25±11.14)	AUDIT score primary sample: 24.25±8.46; AUDIT score validation sample: 26.14±7.88	mean age: 40.5, moderate to heavy alcohol users; regression model, machine learning	2.4
9	9.1	418	Fede et al., 2019	10.1016/j.nicl.2019.101782	resting neural engangement within networks	ICA generated (PCA networks)	1	dorsal default mode network R visual association		Precuneus_R				AUDIT age > 41	within network connectivity correlates with AUDIT	0	0.53	0.01	primary sample: 59 (females: 32.2%, age: 41.14±11.00), validation sample: 24 (females: 50%, age: 41.25±11.14)	AUDIT score primary sample: 24.25±8.46; AUDIT score validation sample: 26.14±7.88	mean age: 40.5, moderate to heavy alcohol users; regression model, machine learning	2.4
9	9.1	419	Fede et al., 2019	10.1016/j.nicl.2019.101782	resting neural engangement within networks	ICA generated (PCA networks)	1	basal ganglia L putamen		Putamen_L				AUDIT age <41/AUDIT age>41	within network connectivity correlates with AUDIT	0	0,41/-0,38	0,05/0,05	primary sample: 59 (females: 32.2%, age: 41.14±11.00), validation sample: 24 (females: 50%, age: 41.25±11.14)	AUDIT score primary sample: 24.25±8.46; AUDIT score validation sample: 26.14±7.88	mean age: 40.5, moderate to heavy alcohol users; regression model, machine learning	2.4
9	9.1	420	Fede et al., 2019	10.1016/j.nicl.2019.101782	resting neural engangement within networks	ICA generated (PCA networks)	1	basal ganglia L globus pallidus		Pallidum_L				AUDIT age <41/AUDIT age >41	within network connectivity correlates with AUDIT	0	0,40/-043	0,05/0,05	primary sample: 59 (females: 32.2%, age: 41.14±11.00), validation sample: 24 (females: 50%, age: 41.25±11.14)	AUDIT score primary sample: 24.25±8.46; AUDIT score validation sample: 26.14±7.88	mean age: 40.5, moderate to heavy alcohol users; regression model, machine learning	2.4
9	9.1	421	Fede et al., 2019	10.1016/j.nicl.2019.101782	resting neural engangement within networks	ICA generated (PCA networks)	1	basal ganglia R putamen		Putamen_R				WS age/AUDIT age > 41	within network connectivity correlates with AUDIT	0	-0,3/-0,5	0,05/0,01	primary sample: 59 (females: 32.2%, age: 41.14±11.00), validation sample: 24 (females: 50%, age: 41.25±11.14)	AUDIT score primary sample: 24.25±8.46; AUDIT score validation sample: 26.14±7.88	mean age: 40.5, moderate to heavy alcohol users; regression model, machine learning	2.4
9	9.1	422	Fede et al., 2019	10.1016/j.nicl.2019.101782	resting neural engangement within networks	ICA generated (PCA networks)	1	basal ganglia R putamen		Putamen_R				AUDIT age > 42	within network connectivity correlates with AUDIT	0	-0.43	0.05	primary sample: 59 (females: 32.2%, age: 41.14±11.00), validation sample: 24 (females: 50%, age: 41.25±11.14)	AUDIT score primary sample: 24.25±8.46; AUDIT score validation sample: 26.14±7.88	mean age: 40.5, moderate to heavy alcohol users; regression model, machine learning	2.4
9	9.1	423	Fede et al., 2019	10.1016/j.nicl.2019.101782	resting neural engangement within networks	ICA generated (PCA networks)	1	basal ganglia R thalamus		Thal_AV_R				AUDIT age <41/AUDIT age >41	within network connectivity correlates with AUDIT	0	0,59/-0,35	0,01/0,1	primary sample: 59 (females: 32.2%, age: 41.14±11.00), validation sample: 24 (females: 50%, age: 41.25±11.14)	AUDIT score primary sample: 24.25±8.46; AUDIT score validation sample: 26.14±7.88	mean age: 40.5, moderate to heavy alcohol users; regression model, machine learning	2.4
9	9.1	424	Fede et al., 2019	10.1016/j.nicl.2019.101782	resting neural engangement within networks	ICA generated (PCA networks)	1	basal ganglia R thalamus		Thal_LP_R				AUDIT age <41/AUDIT age >41	within network connectivity correlates with AUDIT	0	0,59/-0,35	0,01/0,1	primary sample: 59 (females: 32.2%, age: 41.14±11.00), validation sample: 24 (females: 50%, age: 41.25±11.14)	AUDIT score primary sample: 24.25±8.46; AUDIT score validation sample: 26.14±7.88	mean age: 40.5, moderate to heavy alcohol users; regression model, machine learning	2.4
9	9.1	425	Fede et al., 2019	10.1016/j.nicl.2019.101782	resting neural engangement within networks	ICA generated (PCA networks)	1	basal ganglia R thalamus		Thal_VA_R				AUDIT age <41/AUDIT age >41	within network connectivity correlates with AUDIT	0	0,59/-0,35	0,01/0,1	primary sample: 59 (females: 32.2%, age: 41.14±11.00), validation sample: 24 (females: 50%, age: 41.25±11.14)	AUDIT score primary sample: 24.25±8.46; AUDIT score validation sample: 26.14±7.88	mean age: 40.5, moderate to heavy alcohol users; regression model, machine learning	2.4
9	9.1	426	Fede et al., 2019	10.1016/j.nicl.2019.101782	resting neural engangement within networks	ICA generated (PCA networks)	1	basal ganglia R thalamus		Thal_VL_R				AUDIT age <41/AUDIT age >41	within network connectivity correlates with AUDIT	0	0,59/-0,35	0,01/0,1	primary sample: 59 (females: 32.2%, age: 41.14±11.00), validation sample: 24 (females: 50%, age: 41.25±11.14)	AUDIT score primary sample: 24.25±8.46; AUDIT score validation sample: 26.14±7.88	mean age: 40.5, moderate to heavy alcohol users; regression model, machine learning	2.4
9	9.1	427	Fede et al., 2019	10.1016/j.nicl.2019.101782	resting neural engangement within networks	ICA generated (PCA networks)	1	basal ganglia R thalamus		Thal_VPL_R				AUDIT age <41/AUDIT age >41	within network connectivity correlates with AUDIT	0	0,59/-0,35	0,01/0,1	primary sample: 59 (females: 32.2%, age: 41.14±11.00), validation sample: 24 (females: 50%, age: 41.25±11.14)	AUDIT score primary sample: 24.25±8.46; AUDIT score validation sample: 26.14±7.88	mean age: 40.5, moderate to heavy alcohol users; regression model, machine learning	2.4
9	9.1	428	Fede et al., 2019	10.1016/j.nicl.2019.101782	resting neural engangement within networks	ICA generated (PCA networks)	1	basal ganglia R thalamus		Thal_IL_R				AUDIT age <41/AUDIT age >41	within network connectivity correlates with AUDIT	0	0,59/-0,35	0,01/0,1	primary sample: 59 (females: 32.2%, age: 41.14±11.00), validation sample: 24 (females: 50%, age: 41.25±11.14)	AUDIT score primary sample: 24.25±8.46; AUDIT score validation sample: 26.14±7.88	mean age: 40.5, moderate to heavy alcohol users; regression model, machine learning	2.4
9	9.1	429	Fede et al., 2019	10.1016/j.nicl.2019.101782	resting neural engangement within networks	ICA generated (PCA networks)	1	basal ganglia R thalamus		Thal_Re_R				AUDIT age <41/AUDIT age >41	within network connectivity correlates with AUDIT	0	0,59/-0,35	0,01/0,1	primary sample: 59 (females: 32.2%, age: 41.14±11.00), validation sample: 24 (females: 50%, age: 41.25±11.14)	AUDIT score primary sample: 24.25±8.46; AUDIT score validation sample: 26.14±7.88	mean age: 40.5, moderate to heavy alcohol users; regression model, machine learning	2.4
9	9.1	430	Fede et al., 2019	10.1016/j.nicl.2019.101782	resting neural engangement within networks	ICA generated (PCA networks)	1	basal ganglia R thalamus		Thal_MDm_R				AUDIT age <41/AUDIT age >41	within network connectivity correlates with AUDIT	0	0,59/-0,35	0,01/0,1	primary sample: 59 (females: 32.2%, age: 41.14±11.00), validation sample: 24 (females: 50%, age: 41.25±11.14)	AUDIT score primary sample: 24.25±8.46; AUDIT score validation sample: 26.14±7.88	mean age: 40.5, moderate to heavy alcohol users; regression model, machine learning	2.4
9	9.1	431	Fede et al., 2019	10.1016/j.nicl.2019.101782	resting neural engangement within networks	ICA generated (PCA networks)	1	basal ganglia R thalamus		Thal_MDl_R				AUDIT age <41/AUDIT age >41	within network connectivity correlates with AUDIT	0	0,59/-0,35	0,01/0,1	primary sample: 59 (females: 32.2%, age: 41.14±11.00), validation sample: 24 (females: 50%, age: 41.25±11.14)	AUDIT score primary sample: 24.25±8.46; AUDIT score validation sample: 26.14±7.88	mean age: 40.5, moderate to heavy alcohol users; regression model, machine learning	2.4
9	9.1	432	Fede et al., 2019	10.1016/j.nicl.2019.101782	resting neural engangement within networks	ICA generated (PCA networks)	1	basal ganglia R thalamus		Thal_LGN_R				AUDIT age <41/AUDIT age >41	within network connectivity correlates with AUDIT	0	0,59/-0,35	0,01/0,1	primary sample: 59 (females: 32.2%, age: 41.14±11.00), validation sample: 24 (females: 50%, age: 41.25±11.14)	AUDIT score primary sample: 24.25±8.46; AUDIT score validation sample: 26.14±7.88	mean age: 40.5, moderate to heavy alcohol users; regression model, machine learning	2.4
9	9.1	433	Fede et al., 2019	10.1016/j.nicl.2019.101782	resting neural engangement within networks	ICA generated (PCA networks)	1	basal ganglia R thalamus		Thal_MGN_R				AUDIT age <41/AUDIT age >41	within network connectivity correlates with AUDIT	0	0,59/-0,35	0,01/0,1	primary sample: 59 (females: 32.2%, age: 41.14±11.00), validation sample: 24 (females: 50%, age: 41.25±11.14)	AUDIT score primary sample: 24.25±8.46; AUDIT score validation sample: 26.14±7.88	mean age: 40.5, moderate to heavy alcohol users; regression model, machine learning	2.4
9	9.1	434	Fede et al., 2019	10.1016/j.nicl.2019.101782	resting neural engangement within networks	ICA generated (PCA networks)	1	basal ganglia R thalamus		Thal_PuI_R				AUDIT age <41/AUDIT age >41	within network connectivity correlates with AUDIT	0	0,59/-0,35	0,01/0,1	primary sample: 59 (females: 32.2%, age: 41.14±11.00), validation sample: 24 (females: 50%, age: 41.25±11.14)	AUDIT score primary sample: 24.25±8.46; AUDIT score validation sample: 26.14±7.88	mean age: 40.5, moderate to heavy alcohol users; regression model, machine learning	2.4
9	9.1	435	Fede et al., 2019	10.1016/j.nicl.2019.101782	resting neural engangement within networks	ICA generated (PCA networks)	1	basal ganglia R thalamus		Thal_PuM_R				AUDIT age <41/AUDIT age >41	within network connectivity correlates with AUDIT	0	0,59/-0,35	0,01/0,1	primary sample: 59 (females: 32.2%, age: 41.14±11.00), validation sample: 24 (females: 50%, age: 41.25±11.14)	AUDIT score primary sample: 24.25±8.46; AUDIT score validation sample: 26.14±7.88	mean age: 40.5, moderate to heavy alcohol users; regression model, machine learning	2.4
9	9.1	436	Fede et al., 2019	10.1016/j.nicl.2019.101782	resting neural engangement within networks	ICA generated (PCA networks)	1	basal ganglia R thalamus		Thal_PuA_R				AUDIT age <41/AUDIT age >41	within network connectivity correlates with AUDIT	0	0,59/-0,35	0,01/0,1	primary sample: 59 (females: 32.2%, age: 41.14±11.00), validation sample: 24 (females: 50%, age: 41.25±11.14)	AUDIT score primary sample: 24.25±8.46; AUDIT score validation sample: 26.14±7.88	mean age: 40.5, moderate to heavy alcohol users; regression model, machine learning	2.4
9	9.1	437	Fede et al., 2019	10.1016/j.nicl.2019.101782	resting neural engangement within networks	ICA generated (PCA networks)	1	basal ganglia R thalamus		Thal_PuL_R				AUDIT age <41/AUDIT age >41	within network connectivity correlates with AUDIT	0	0,59/-0,35	0,01/0,1	primary sample: 59 (females: 32.2%, age: 41.14±11.00), validation sample: 24 (females: 50%, age: 41.25±11.14)	AUDIT score primary sample: 24.25±8.46; AUDIT score validation sample: 26.14±7.88	mean age: 40.5, moderate to heavy alcohol users; regression model, machine learning	2.4
9	9.1	438	Fede et al., 2019	10.1016/j.nicl.2019.101782	resting neural engangement within networks	ICA generated (PCA networks)	1	basal ganglia L thalamus		Thal_AV_L				AUDIT age <41/AUDIT age >41	within network connectivity correlates with AUDIT	0	0,59/-0,35	0,01/0,1	primary sample: 59 (females: 32.2%, age: 41.14±11.00), validation sample: 24 (females: 50%, age: 41.25±11.14)	AUDIT score primary sample: 24.25±8.46; AUDIT score validation sample: 26.14±7.88	mean age: 40.5, moderate to heavy alcohol users; regression model, machine learning	2.4
9	9.1	439	Fede et al., 2019	10.1016/j.nicl.2019.101782	resting neural engangement within networks	ICA generated (PCA networks)	1	basal ganglia L thalamus		Thal_LP_L				AUDIT age <41/AUDIT age >41	within network connectivity correlates with AUDIT	0	0,59/-0,35	0,01/0,1	primary sample: 59 (females: 32.2%, age: 41.14±11.00), validation sample: 24 (females: 50%, age: 41.25±11.14)	AUDIT score primary sample: 24.25±8.46; AUDIT score validation sample: 26.14±7.88	mean age: 40.5, moderate to heavy alcohol users; regression model, machine learning	2.4
9	9.1	440	Fede et al., 2019	10.1016/j.nicl.2019.101782	resting neural engangement within networks	ICA generated (PCA networks)	1	basal ganglia L thalamus		Thal_VA_L				AUDIT age <41/AUDIT age >41	within network connectivity correlates with AUDIT	0	0,59/-0,35	0,01/0,1	primary sample: 59 (females: 32.2%, age: 41.14±11.00), validation sample: 24 (females: 50%, age: 41.25±11.14)	AUDIT score primary sample: 24.25±8.46; AUDIT score validation sample: 26.14±7.88	mean age: 40.5, moderate to heavy alcohol users; regression model, machine learning	2.4
9	9.1	441	Fede et al., 2019	10.1016/j.nicl.2019.101782	resting neural engangement within networks	ICA generated (PCA networks)	1	basal ganglia L thalamus		Thal_VL_L				AUDIT age <41/AUDIT age >41	within network connectivity correlates with AUDIT	0	0,59/-0,35	0,01/0,1	primary sample: 59 (females: 32.2%, age: 41.14±11.00), validation sample: 24 (females: 50%, age: 41.25±11.14)	AUDIT score primary sample: 24.25±8.46; AUDIT score validation sample: 26.14±7.88	mean age: 40.5, moderate to heavy alcohol users; regression model, machine learning	2.4
9	9.1	442	Fede et al., 2019	10.1016/j.nicl.2019.101782	resting neural engangement within networks	ICA generated (PCA networks)	1	basal ganglia L thalamus		Thal_VPL_L				AUDIT age <41/AUDIT age >41	within network connectivity correlates with AUDIT	0	0,59/-0,35	0,01/0,1	primary sample: 59 (females: 32.2%, age: 41.14±11.00), validation sample: 24 (females: 50%, age: 41.25±11.14)	AUDIT score primary sample: 24.25±8.46; AUDIT score validation sample: 26.14±7.88	mean age: 40.5, moderate to heavy alcohol users; regression model, machine learning	2.4
9	9.1	443	Fede et al., 2019	10.1016/j.nicl.2019.101782	resting neural engangement within networks	ICA generated (PCA networks)	1	basal ganglia L thalamus		Thal_IL_L				AUDIT age <41/AUDIT age >41	within network connectivity correlates with AUDIT	0	0,59/-0,35	0,01/0,1	primary sample: 59 (females: 32.2%, age: 41.14±11.00), validation sample: 24 (females: 50%, age: 41.25±11.14)	AUDIT score primary sample: 24.25±8.46; AUDIT score validation sample: 26.14±7.88	mean age: 40.5, moderate to heavy alcohol users; regression model, machine learning	2.4
9	9.1	444	Fede et al., 2019	10.1016/j.nicl.2019.101782	resting neural engangement within networks	ICA generated (PCA networks)	1	basal ganglia L thalamus		Thal_Re_L				AUDIT age <41/AUDIT age >41	within network connectivity correlates with AUDIT	0	0,59/-0,35	0,01/0,1	primary sample: 59 (females: 32.2%, age: 41.14±11.00), validation sample: 24 (females: 50%, age: 41.25±11.14)	AUDIT score primary sample: 24.25±8.46; AUDIT score validation sample: 26.14±7.88	mean age: 40.5, moderate to heavy alcohol users; regression model, machine learning	2.4
9	9.1	445	Fede et al., 2019	10.1016/j.nicl.2019.101782	resting neural engangement within networks	ICA generated (PCA networks)	1	basal ganglia L thalamus		Thal_MDm_L				AUDIT age <41/AUDIT age >41	within network connectivity correlates with AUDIT	0	0,59/-0,35	0,01/0,1	primary sample: 59 (females: 32.2%, age: 41.14±11.00), validation sample: 24 (females: 50%, age: 41.25±11.14)	AUDIT score primary sample: 24.25±8.46; AUDIT score validation sample: 26.14±7.88	mean age: 40.5, moderate to heavy alcohol users; regression model, machine learning	2.4
9	9.1	446	Fede et al., 2019	10.1016/j.nicl.2019.101782	resting neural engangement within networks	ICA generated (PCA networks)	1	basal ganglia L thalamus		Thal_MDl_L				AUDIT age <41/AUDIT age >41	within network connectivity correlates with AUDIT	0	0,59/-0,35	0,01/0,1	primary sample: 59 (females: 32.2%, age: 41.14±11.00), validation sample: 24 (females: 50%, age: 41.25±11.14)	AUDIT score primary sample: 24.25±8.46; AUDIT score validation sample: 26.14±7.88	mean age: 40.5, moderate to heavy alcohol users; regression model, machine learning	2.4
9	9.1	447	Fede et al., 2019	10.1016/j.nicl.2019.101782	resting neural engangement within networks	ICA generated (PCA networks)	1	basal ganglia L thalamus		Thal_LGN_L				AUDIT age <41/AUDIT age >41	within network connectivity correlates with AUDIT	0	0,59/-0,35	0,01/0,1	primary sample: 59 (females: 32.2%, age: 41.14±11.00), validation sample: 24 (females: 50%, age: 41.25±11.14)	AUDIT score primary sample: 24.25±8.46; AUDIT score validation sample: 26.14±7.88	mean age: 40.5, moderate to heavy alcohol users; regression model, machine learning	2.4
9	9.1	448	Fede et al., 2019	10.1016/j.nicl.2019.101782	resting neural engangement within networks	ICA generated (PCA networks)	1	basal ganglia L thalamus		Thal_MGN_L				AUDIT age <41/AUDIT age >41	within network connectivity correlates with AUDIT	0	0,59/-0,35	0,01/0,1	primary sample: 59 (females: 32.2%, age: 41.14±11.00), validation sample: 24 (females: 50%, age: 41.25±11.14)	AUDIT score primary sample: 24.25±8.46; AUDIT score validation sample: 26.14±7.88	mean age: 40.5, moderate to heavy alcohol users; regression model, machine learning	2.4
9	9.1	449	Fede et al., 2019	10.1016/j.nicl.2019.101782	resting neural engangement within networks	ICA generated (PCA networks)	1	basal ganglia L thalamus		Thal_PuI_L				AUDIT age <41/AUDIT age >41	within network connectivity correlates with AUDIT	0	0,59/-0,35	0,01/0,1	primary sample: 59 (females: 32.2%, age: 41.14±11.00), validation sample: 24 (females: 50%, age: 41.25±11.14)	AUDIT score primary sample: 24.25±8.46; AUDIT score validation sample: 26.14±7.88	mean age: 40.5, moderate to heavy alcohol users; regression model, machine learning	2.4
9	9.1	450	Fede et al., 2019	10.1016/j.nicl.2019.101782	resting neural engangement within networks	ICA generated (PCA networks)	1	basal ganglia L thalamus		Thal_PuM_L				AUDIT age <41/AUDIT age >41	within network connectivity correlates with AUDIT	0	0,59/-0,35	0,01/0,1	primary sample: 59 (females: 32.2%, age: 41.14±11.00), validation sample: 24 (females: 50%, age: 41.25±11.14)	AUDIT score primary sample: 24.25±8.46; AUDIT score validation sample: 26.14±7.88	mean age: 40.5, moderate to heavy alcohol users; regression model, machine learning	2.4
9	9.1	451	Fede et al., 2019	10.1016/j.nicl.2019.101782	resting neural engangement within networks	ICA generated (PCA networks)	1	basal ganglia L thalamus		Thal_PuA_L				AUDIT age <41/AUDIT age >41	within network connectivity correlates with AUDIT	0	0,59/-0,35	0,01/0,1	primary sample: 59 (females: 32.2%, age: 41.14±11.00), validation sample: 24 (females: 50%, age: 41.25±11.14)	AUDIT score primary sample: 24.25±8.46; AUDIT score validation sample: 26.14±7.88	mean age: 40.5, moderate to heavy alcohol users; regression model, machine learning	2.4
9	9.1	452	Fede et al., 2019	10.1016/j.nicl.2019.101782	resting neural engangement within networks	ICA generated (PCA networks)	1	basal ganglia L thalamus		Thal_PuL_L				AUDIT age <41/AUDIT age >41	within network connectivity correlates with AUDIT	0	0,59/-0,35	0,01/0,1	primary sample: 59 (females: 32.2%, age: 41.14±11.00), validation sample: 24 (females: 50%, age: 41.25±11.14)	AUDIT score primary sample: 24.25±8.46; AUDIT score validation sample: 26.14±7.88	mean age: 40.5, moderate to heavy alcohol users; regression model, machine learning	2.4
9	9.2	453	Fede et al., 2019	10.1016/j.nicl.2019.101782	resting neural engangement within networks	ICA generated (PCA networks)	1	basal ganglia network		Putamen_L				AUDIT	feature with best impurity measure in random forest regressor	0	100		primary sample: 59 (females: 32.2%, age: 41.14±11.00), validation sample: 24 (females: 50%, age: 41.25±11.14)	AUDIT score primary sample: 24.25±8.46; AUDIT score validation sample: 26.14±7.88	mean age: 40.5, moderate to heavy alcohol users; regression model, machine learning	2.3
9	9.2	454	Fede et al., 2019	10.1016/j.nicl.2019.101782	resting neural engangement within networks	ICA generated (PCA networks)	1	basal ganglia network		Putamen_R				AUDIT	feature with best impurity measure in random forest regressor	0	100		primary sample: 59 (females: 32.2%, age: 41.14±11.00), validation sample: 24 (females: 50%, age: 41.25±11.14)	AUDIT score primary sample: 24.25±8.46; AUDIT score validation sample: 26.14±7.88	mean age: 40.5, moderate to heavy alcohol users; regression model, machine learning	2.3
9	9.2	455	Fede et al., 2019	10.1016/j.nicl.2019.101782	resting neural engangement within networks	ICA generated (PCA networks)	1	basal ganglia network		Pallidum_L				AUDIT	feature with best impurity measure in random forest regressor	0	100		primary sample: 59 (females: 32.2%, age: 41.14±11.00), validation sample: 24 (females: 50%, age: 41.25±11.14)	AUDIT score primary sample: 24.25±8.46; AUDIT score validation sample: 26.14±7.88	mean age: 40.5, moderate to heavy alcohol users; regression model, machine learning	2.3
9	9.2	456	Fede et al., 2019	10.1016/j.nicl.2019.101782	resting neural engangement within networks	ICA generated (PCA networks)	1	basal ganglia network		Pallidum_R				AUDIT	feature with best impurity measure in random forest regressor	0	100		primary sample: 59 (females: 32.2%, age: 41.14±11.00), validation sample: 24 (females: 50%, age: 41.25±11.14)	AUDIT score primary sample: 24.25±8.46; AUDIT score validation sample: 26.14±7.88	mean age: 40.5, moderate to heavy alcohol users; regression model, machine learning	2.3
9	9.2	457	Fede et al., 2019	10.1016/j.nicl.2019.101782	resting neural engangement within networks	ICA generated (PCA networks)	1	basal ganglia network		N_Acc_L				AUDIT	feature with best impurity measure in random forest regressor	0	100		primary sample: 59 (females: 32.2%, age: 41.14±11.00), validation sample: 24 (females: 50%, age: 41.25±11.14)	AUDIT score primary sample: 24.25±8.46; AUDIT score validation sample: 26.14±7.88	mean age: 40.5, moderate to heavy alcohol users; regression model, machine learning	2.3
9	9.2	458	Fede et al., 2019	10.1016/j.nicl.2019.101782	resting neural engangement within networks	ICA generated (PCA networks)	1	basal ganglia network		N_Acc_R				AUDIT	feature with best impurity measure in random forest regressor	0	100		primary sample: 59 (females: 32.2%, age: 41.14±11.00), validation sample: 24 (females: 50%, age: 41.25±11.14)	AUDIT score primary sample: 24.25±8.46; AUDIT score validation sample: 26.14±7.88	mean age: 40.5, moderate to heavy alcohol users; regression model, machine learning	2.3
9	9.2	459	Fede et al., 2019	10.1016/j.nicl.2019.101782	resting neural engangement within networks	ICA generated (PCA networks)	1	basal ganglia network		Caudate_L				AUDIT	feature with best impurity measure in random forest regressor	0	100		primary sample: 59 (females: 32.2%, age: 41.14±11.00), validation sample: 24 (females: 50%, age: 41.25±11.14)	AUDIT score primary sample: 24.25±8.46; AUDIT score validation sample: 26.14±7.88	mean age: 40.5, moderate to heavy alcohol users; regression model, machine learning	2.3
9	9.2	460	Fede et al., 2019	10.1016/j.nicl.2019.101782	resting neural engangement within networks	ICA generated (PCA networks)	1	basal ganglia network		Caudate_R				AUDIT	feature with best impurity measure in random forest regressor	0	100		primary sample: 59 (females: 32.2%, age: 41.14±11.00), validation sample: 24 (females: 50%, age: 41.25±11.14)	AUDIT score primary sample: 24.25±8.46; AUDIT score validation sample: 26.14±7.88	mean age: 40.5, moderate to heavy alcohol users; regression model, machine learning	2.3
10	10.1	461	Fein et al., 2017	10.1016/j.alcohol.2016.11.008	resting state synchrony between seeds	seeds (Nacc and ACC)	2	bilateral nucleus accumbens		N_Acc_L	L dorsolateral prefrontal cortex		Frontal_Sup_2_L	comparison between long term abstinent alcoholics and HC	long-term abstinent alcoholics (LTAA) had higher resting state synchrony (RSS) than HC	1	Effect size: 7.4%	0.017	LTAA: 40 (females: 42.5% (none MDD females: 33.33%; none MDD males: 66.66%; lifetime in remission females: 72.72%; lifetime in remission males: 27.27%; current MDD females: 25%; current MDD males: 75%), age: 48.8 (non MDD female age: 44±4; none MDD males age: 50±5; lifetime in remission females age: 52±6; lifetime in remission males age: 36±1; current MDD females age: 51±7; current MDD males age:…	LTAA: met DSM-IV criteria for lifetime alcohol dependence, but not for lifetime abuse or dependence on any other drugs of abuse were abstinent from alcohol and drugs for between 75.6 and 1678.6 weeks (mean = 367.9 ± 386.6 weeks); HC: were between 35.3 and 60.9 years of age (mean = 48.6 years), NSAC had a lifetime drinking average of less than 30 standard drinks per month with no periods of drinki…	LTAA: long-term abstinent alcoholics (8 with current major depressive disorder (MDD) and 32 without (none: 21, lifetime in remission: 11)); 35 -59years old, avarage 368 weeks without alcohol; hard to get effect sizes from the manuscript - graphs dont clearly show which belongs where	1.1
10	10.1	462	Fein et al., 2017	10.1016/j.alcohol.2016.11.008	resting state synchrony between seeds	seeds (Nacc and ACC)	2	bilateral nucleus accumbens		N_Acc_R	L dorsolateral prefrontal cortex		Frontal_Sup_2_L	comparison between long term abstinent alcoholics and HC	long-term abstinent alcoholics (LTAA) had higher resting state synchrony (RSS) than HC	1	Effect size: 7.4%	0.017	LTAA: 40 (females: 42.5% (none MDD females: 33.33%; none MDD males: 66.66%; lifetime in remission females: 72.72%; lifetime in remission males: 27.27%; current MDD females: 25%; current MDD males: 75%), age: 48.8 (non MDD female age: 44±4; none MDD males age: 50±5; lifetime in remission females age: 52±6; lifetime in remission males age: 36±1; current MDD females age: 51±7; current MDD males age:…	LTAA: met DSM-IV criteria for lifetime alcohol dependence, but not for lifetime abuse or dependence on any other drugs of abuse were abstinent from alcohol and drugs for between 75.6 and 1678.6 weeks (mean = 367.9 ± 386.6 weeks); HC: were between 35.3 and 60.9 years of age (mean = 48.6 years), NSAC had a lifetime drinking average of less than 30 standard drinks per month with no periods of drinki…	LTAA: long-term abstinent alcoholics (8 with current major depressive disorder (MDD) and 32 without (none: 21, lifetime in remission: 11)); 35 -59years old, avarage 368 weeks without alcohol; hard to get effect sizes from the manuscript - graphs dont clearly show which belongs where	1.1
10	10.1	463	Fein et al., 2017	10.1016/j.alcohol.2016.11.008	resting state synchrony between seeds	seeds (Nacc and ACC)	2	bilateral nucleus accumbens		N_Acc_L	L dorsolateral prefrontal cortex		Frontal_Mid_2_L	comparison between long term abstinent alcoholics and HC	long-term abstinent alcoholics (LTAA) had higher resting state synchrony (RSS) than HC	1	Effect size: 7.4%	0.017	LTAA: 40 (females: 42.5% (none MDD females: 33.33%; none MDD males: 66.66%; lifetime in remission females: 72.72%; lifetime in remission males: 27.27%; current MDD females: 25%; current MDD males: 75%), age: 48.8 (non MDD female age: 44±4; none MDD males age: 50±5; lifetime in remission females age: 52±6; lifetime in remission males age: 36±1; current MDD females age: 51±7; current MDD males age:…	LTAA: met DSM-IV criteria for lifetime alcohol dependence, but not for lifetime abuse or dependence on any other drugs of abuse were abstinent from alcohol and drugs for between 75.6 and 1678.6 weeks (mean = 367.9 ± 386.6 weeks); HC: were between 35.3 and 60.9 years of age (mean = 48.6 years), NSAC had a lifetime drinking average of less than 30 standard drinks per month with no periods of drinki…	LTAA: long-term abstinent alcoholics (8 with current major depressive disorder (MDD) and 32 without (none: 21, lifetime in remission: 11)); 35 -59years old, avarage 368 weeks without alcohol; hard to get effect sizes from the manuscript - graphs dont clearly show which belongs where	1.1
10	10.1	464	Fein et al., 2017	10.1016/j.alcohol.2016.11.008	resting state synchrony between seeds	seeds (Nacc and ACC)	2	bilateral nucleus accumbens		N_Acc_R	L dorsolateral prefrontal cortex		Frontal_Mid_2_L	comparison between long term abstinent alcoholics and HC	long-term abstinent alcoholics (LTAA) had higher resting state synchrony (RSS) than HC	1	Effect size: 7.4%	0.017	LTAA: 40 (females: 42.5% (none MDD females: 33.33%; none MDD males: 66.66%; lifetime in remission females: 72.72%; lifetime in remission males: 27.27%; current MDD females: 25%; current MDD males: 75%), age: 48.8 (non MDD female age: 44±4; none MDD males age: 50±5; lifetime in remission females age: 52±6; lifetime in remission males age: 36±1; current MDD females age: 51±7; current MDD males age:…	LTAA: met DSM-IV criteria for lifetime alcohol dependence, but not for lifetime abuse or dependence on any other drugs of abuse were abstinent from alcohol and drugs for between 75.6 and 1678.6 weeks (mean = 367.9 ± 386.6 weeks); HC: were between 35.3 and 60.9 years of age (mean = 48.6 years), NSAC had a lifetime drinking average of less than 30 standard drinks per month with no periods of drinki…	LTAA: long-term abstinent alcoholics (8 with current major depressive disorder (MDD) and 32 without (none: 21, lifetime in remission: 11)); 35 -59years old, avarage 368 weeks without alcohol; hard to get effect sizes from the manuscript - graphs dont clearly show which belongs where	1.1
10	10.1	465	Fein et al., 2017	10.1016/j.alcohol.2016.11.008	resting state synchrony between seeds	seeds (Nacc and ACC)	2	bilateral nucleus accumbens		N_Acc_L	L dorsolateral prefrontal cortex		Frontal_Inf_Tri_L	comparison between long term abstinent alcoholics and HC	long-term abstinent alcoholics (LTAA) had higher resting state synchrony (RSS) than HC	1	Effect size: 7.4%	0.017	LTAA: 40 (females: 42.5% (none MDD females: 33.33%; none MDD males: 66.66%; lifetime in remission females: 72.72%; lifetime in remission males: 27.27%; current MDD females: 25%; current MDD males: 75%), age: 48.8 (non MDD female age: 44±4; none MDD males age: 50±5; lifetime in remission females age: 52±6; lifetime in remission males age: 36±1; current MDD females age: 51±7; current MDD males age:…	LTAA: met DSM-IV criteria for lifetime alcohol dependence, but not for lifetime abuse or dependence on any other drugs of abuse were abstinent from alcohol and drugs for between 75.6 and 1678.6 weeks (mean = 367.9 ± 386.6 weeks); HC: were between 35.3 and 60.9 years of age (mean = 48.6 years), NSAC had a lifetime drinking average of less than 30 standard drinks per month with no periods of drinki…	LTAA: long-term abstinent alcoholics (8 with current major depressive disorder (MDD) and 32 without (none: 21, lifetime in remission: 11)); 35 -59years old, avarage 368 weeks without alcohol; hard to get effect sizes from the manuscript - graphs dont clearly show which belongs where	1.1
10	10.1	466	Fein et al., 2017	10.1016/j.alcohol.2016.11.008	resting state synchrony between seeds	seeds (Nacc and ACC)	2	bilateral nucleus accumbens		N_Acc_R	L dorsolateral prefrontal cortex		Frontal_Inf_Tri_L	comparison between long term abstinent alcoholics and HC	long-term abstinent alcoholics (LTAA) had higher resting state synchrony (RSS) than HC	1	Effect size: 7.4%	0.017	LTAA: 40 (females: 42.5% (none MDD females: 33.33%; none MDD males: 66.66%; lifetime in remission females: 72.72%; lifetime in remission males: 27.27%; current MDD females: 25%; current MDD males: 75%), age: 48.8 (non MDD female age: 44±4; none MDD males age: 50±5; lifetime in remission females age: 52±6; lifetime in remission males age: 36±1; current MDD females age: 51±7; current MDD males age:…	LTAA: met DSM-IV criteria for lifetime alcohol dependence, but not for lifetime abuse or dependence on any other drugs of abuse were abstinent from alcohol and drugs for between 75.6 and 1678.6 weeks (mean = 367.9 ± 386.6 weeks); HC: were between 35.3 and 60.9 years of age (mean = 48.6 years), NSAC had a lifetime drinking average of less than 30 standard drinks per month with no periods of drinki…	LTAA: long-term abstinent alcoholics (8 with current major depressive disorder (MDD) and 32 without (none: 21, lifetime in remission: 11)); 35 -59years old, avarage 368 weeks without alcohol; hard to get effect sizes from the manuscript - graphs dont clearly show which belongs where	1.1
10	10.1	467	Fein et al., 2017	10.1016/j.alcohol.2016.11.008	resting state synchrony between seeds	seeds (Nacc and ACC)	2	subgenual anterior cingulate cortex		ACC_sub_L	R dorsolateral prefrontal cortex		Frontal_Sup_2_R	comparison between long term abstinent alcoholics and HC	long-term abstinent alcoholics (LTAA) had higher resting state synchrony (RSS) than HC	1	Effect size: 7.4%	0.003	LTAA: 40 (females: 42.5% (none MDD females: 33.33%; none MDD males: 66.66%; lifetime in remission females: 72.72%; lifetime in remission males: 27.27%; current MDD females: 25%; current MDD males: 75%), age: 48.8 (non MDD female age: 44±4; none MDD males age: 50±5; lifetime in remission females age: 52±6; lifetime in remission males age: 36±1; current MDD females age: 51±7; current MDD males age:…	LTAA: met DSM-IV criteria for lifetime alcohol dependence, but not for lifetime abuse or dependence on any other drugs of abuse were abstinent from alcohol and drugs for between 75.6 and 1678.6 weeks (mean = 367.9 ± 386.6 weeks); HC: were between 35.3 and 60.9 years of age (mean = 48.6 years), NSAC had a lifetime drinking average of less than 30 standard drinks per month with no periods of drinki…	LTAA: long-term abstinent alcoholics (8 with current major depressive disorder (MDD) and 32 without (none: 21, lifetime in remission: 11)); 35 -59years old, avarage 368 weeks without alcohol; hard to get effect sizes from the manuscript - graphs dont clearly show which belongs where	1.1
10	10.1	468	Fein et al., 2017	10.1016/j.alcohol.2016.11.008	resting state synchrony between seeds	seeds (Nacc and ACC)	2	subgenual anterior cingulate cortex		ACC_sub_R	R dorsolateral prefrontal cortex		Frontal_Sup_2_R	comparison between long term abstinent alcoholics and HC	long-term abstinent alcoholics (LTAA) had higher resting state synchrony (RSS) than HC	1	Effect size: 7.4%	0.003	LTAA: 40 (females: 42.5% (none MDD females: 33.33%; none MDD males: 66.66%; lifetime in remission females: 72.72%; lifetime in remission males: 27.27%; current MDD females: 25%; current MDD males: 75%), age: 48.8 (non MDD female age: 44±4; none MDD males age: 50±5; lifetime in remission females age: 52±6; lifetime in remission males age: 36±1; current MDD females age: 51±7; current MDD males age:…	LTAA: met DSM-IV criteria for lifetime alcohol dependence, but not for lifetime abuse or dependence on any other drugs of abuse were abstinent from alcohol and drugs for between 75.6 and 1678.6 weeks (mean = 367.9 ± 386.6 weeks); HC: were between 35.3 and 60.9 years of age (mean = 48.6 years), NSAC had a lifetime drinking average of less than 30 standard drinks per month with no periods of drinki…	LTAA: long-term abstinent alcoholics (8 with current major depressive disorder (MDD) and 32 without (none: 21, lifetime in remission: 11)); 35 -59years old, avarage 368 weeks without alcohol; hard to get effect sizes from the manuscript - graphs dont clearly show which belongs where	1.1
10	10.1	469	Fein et al., 2017	10.1016/j.alcohol.2016.11.008	resting state synchrony between seeds	seeds (Nacc and ACC)	2	subgenual anterior cingulate cortex		ACC_sub_L	R dorsolateral prefrontal cortex		Frontal_Mid_2_R	comparison between long term abstinent alcoholics and HC	long-term abstinent alcoholics (LTAA) had higher resting state synchrony (RSS) than HC	1	Effect size: 7.4%	0.003	LTAA: 40 (females: 42.5% (none MDD females: 33.33%; none MDD males: 66.66%; lifetime in remission females: 72.72%; lifetime in remission males: 27.27%; current MDD females: 25%; current MDD males: 75%), age: 48.8 (non MDD female age: 44±4; none MDD males age: 50±5; lifetime in remission females age: 52±6; lifetime in remission males age: 36±1; current MDD females age: 51±7; current MDD males age:…	LTAA: met DSM-IV criteria for lifetime alcohol dependence, but not for lifetime abuse or dependence on any other drugs of abuse were abstinent from alcohol and drugs for between 75.6 and 1678.6 weeks (mean = 367.9 ± 386.6 weeks); HC: were between 35.3 and 60.9 years of age (mean = 48.6 years), NSAC had a lifetime drinking average of less than 30 standard drinks per month with no periods of drinki…	LTAA: long-term abstinent alcoholics (8 with current major depressive disorder (MDD) and 32 without (none: 21, lifetime in remission: 11)); 35 -59years old, avarage 368 weeks without alcohol; hard to get effect sizes from the manuscript - graphs dont clearly show which belongs where	1.1
10	10.1	470	Fein et al., 2017	10.1016/j.alcohol.2016.11.008	resting state synchrony between seeds	seeds (Nacc and ACC)	2	subgenual anterior cingulate cortex		ACC_sub_R	R dorsolateral prefrontal cortex		Frontal_Mid_2_R	comparison between long term abstinent alcoholics and HC	long-term abstinent alcoholics (LTAA) had higher resting state synchrony (RSS) than HC	1	Effect size: 7.4%	0.003	LTAA: 40 (females: 42.5% (none MDD females: 33.33%; none MDD males: 66.66%; lifetime in remission females: 72.72%; lifetime in remission males: 27.27%; current MDD females: 25%; current MDD males: 75%), age: 48.8 (non MDD female age: 44±4; none MDD males age: 50±5; lifetime in remission females age: 52±6; lifetime in remission males age: 36±1; current MDD females age: 51±7; current MDD males age:…	LTAA: met DSM-IV criteria for lifetime alcohol dependence, but not for lifetime abuse or dependence on any other drugs of abuse were abstinent from alcohol and drugs for between 75.6 and 1678.6 weeks (mean = 367.9 ± 386.6 weeks); HC: were between 35.3 and 60.9 years of age (mean = 48.6 years), NSAC had a lifetime drinking average of less than 30 standard drinks per month with no periods of drinki…	LTAA: long-term abstinent alcoholics (8 with current major depressive disorder (MDD) and 32 without (none: 21, lifetime in remission: 11)); 35 -59years old, avarage 368 weeks without alcohol; hard to get effect sizes from the manuscript - graphs dont clearly show which belongs where	1.1
10	10.1	471	Fein et al., 2017	10.1016/j.alcohol.2016.11.008	resting state synchrony between seeds	seeds (Nacc and ACC)	2	subgenual anterior cingulate cortex		ACC_sub_L	R dorsolateral prefrontal cortex		Frontal_Inf_Tri_R	comparison between long term abstinent alcoholics and HC	long-term abstinent alcoholics (LTAA) had higher resting state synchrony (RSS) than HC	1	Effect size: 7.4%	0.003	LTAA: 40 (females: 42.5% (none MDD females: 33.33%; none MDD males: 66.66%; lifetime in remission females: 72.72%; lifetime in remission males: 27.27%; current MDD females: 25%; current MDD males: 75%), age: 48.8 (non MDD female age: 44±4; none MDD males age: 50±5; lifetime in remission females age: 52±6; lifetime in remission males age: 36±1; current MDD females age: 51±7; current MDD males age:…	LTAA: met DSM-IV criteria for lifetime alcohol dependence, but not for lifetime abuse or dependence on any other drugs of abuse were abstinent from alcohol and drugs for between 75.6 and 1678.6 weeks (mean = 367.9 ± 386.6 weeks); HC: were between 35.3 and 60.9 years of age (mean = 48.6 years), NSAC had a lifetime drinking average of less than 30 standard drinks per month with no periods of drinki…	LTAA: long-term abstinent alcoholics (8 with current major depressive disorder (MDD) and 32 without (none: 21, lifetime in remission: 11)); 35 -59years old, avarage 368 weeks without alcohol; hard to get effect sizes from the manuscript - graphs dont clearly show which belongs where	1.1
10	10.1	472	Fein et al., 2017	10.1016/j.alcohol.2016.11.008	resting state synchrony between seeds	seeds (Nacc and ACC)	2	subgenual anterior cingulate cortex		ACC_sub_R	R dorsolateral prefrontal cortex		Frontal_Inf_Tri_R	comparison between long term abstinent alcoholics and HC	long-term abstinent alcoholics (LTAA) had higher resting state synchrony (RSS) than HC	1	Effect size: 7.4%	0.003	LTAA: 40 (females: 42.5% (none MDD females: 33.33%; none MDD males: 66.66%; lifetime in remission females: 72.72%; lifetime in remission males: 27.27%; current MDD females: 25%; current MDD males: 75%), age: 48.8 (non MDD female age: 44±4; none MDD males age: 50±5; lifetime in remission females age: 52±6; lifetime in remission males age: 36±1; current MDD females age: 51±7; current MDD males age:…	LTAA: met DSM-IV criteria for lifetime alcohol dependence, but not for lifetime abuse or dependence on any other drugs of abuse were abstinent from alcohol and drugs for between 75.6 and 1678.6 weeks (mean = 367.9 ± 386.6 weeks); HC: were between 35.3 and 60.9 years of age (mean = 48.6 years), NSAC had a lifetime drinking average of less than 30 standard drinks per month with no periods of drinki…	LTAA: long-term abstinent alcoholics (8 with current major depressive disorder (MDD) and 32 without (none: 21, lifetime in remission: 11)); 35 -59years old, avarage 368 weeks without alcohol; hard to get effect sizes from the manuscript - graphs dont clearly show which belongs where	1.1
10	10.1	473	Fein et al., 2017	10.1016/j.alcohol.2016.11.008	resting state synchrony between seeds	seeds (Nacc and ACC)	2	subgenual anterior cingulate cortex		ACC_sub_L	thalamus (anterior nucleus and medial dorsal) (thal_AV, thal_mdm, thal_MDl)		Thal_AV_L	comparison between long term abstinent alcoholics and HC	long-term abstinent alcoholics (LTAA) had lower resting state synchrony (RSS) than HC	-1	Effect size: 7.8%	0.003	LTAA: 40 (females: 42.5% (none MDD females: 33.33%; none MDD males: 66.66%; lifetime in remission females: 72.72%; lifetime in remission males: 27.27%; current MDD females: 25%; current MDD males: 75%), age: 48.8 (non MDD female age: 44±4; none MDD males age: 50±5; lifetime in remission females age: 52±6; lifetime in remission males age: 36±1; current MDD females age: 51±7; current MDD males age:…	LTAA: met DSM-IV criteria for lifetime alcohol dependence, but not for lifetime abuse or dependence on any other drugs of abuse were abstinent from alcohol and drugs for between 75.6 and 1678.6 weeks (mean = 367.9 ± 386.6 weeks); HC: were between 35.3 and 60.9 years of age (mean = 48.6 years), NSAC had a lifetime drinking average of less than 30 standard drinks per month with no periods of drinki…	LTAA: long-term abstinent alcoholics (8 with current major depressive disorder (MDD) and 32 without (none: 21, lifetime in remission: 11)); 35 -59years old, avarage 368 weeks without alcohol; hard to get effect sizes from the manuscript - graphs dont clearly show which belongs where	1.1
10	10.1	474	Fein et al., 2017	10.1016/j.alcohol.2016.11.008	resting state synchrony between seeds	seeds (Nacc and ACC)	2	subgenual anterior cingulate cortex		ACC_sub_R	thalamus (anterior nucleus and medial dorsal) (thal_AV, thal_mdm, thal_MDl)		Thal_AV_L	comparison between long term abstinent alcoholics and HC	long-term abstinent alcoholics (LTAA) had lower resting state synchrony (RSS) than HC	-1	Effect size: 7.8%	0.003	LTAA: 40 (females: 42.5% (none MDD females: 33.33%; none MDD males: 66.66%; lifetime in remission females: 72.72%; lifetime in remission males: 27.27%; current MDD females: 25%; current MDD males: 75%), age: 48.8 (non MDD female age: 44±4; none MDD males age: 50±5; lifetime in remission females age: 52±6; lifetime in remission males age: 36±1; current MDD females age: 51±7; current MDD males age:…	LTAA: met DSM-IV criteria for lifetime alcohol dependence, but not for lifetime abuse or dependence on any other drugs of abuse were abstinent from alcohol and drugs for between 75.6 and 1678.6 weeks (mean = 367.9 ± 386.6 weeks); HC: were between 35.3 and 60.9 years of age (mean = 48.6 years), NSAC had a lifetime drinking average of less than 30 standard drinks per month with no periods of drinki…	LTAA: long-term abstinent alcoholics (8 with current major depressive disorder (MDD) and 32 without (none: 21, lifetime in remission: 11)); 35 -59years old, avarage 368 weeks without alcohol; hard to get effect sizes from the manuscript - graphs dont clearly show which belongs where	1.1
10	10.1	475	Fein et al., 2017	10.1016/j.alcohol.2016.11.008	resting state synchrony between seeds	seeds (Nacc and ACC)	2	subgenual anterior cingulate cortex		ACC_sub_L	thalamus (anterior nucleus and medial dorsal) (thal_AV, thal_mdm, thal_MDl)		Thal_AV_R	comparison between long term abstinent alcoholics and HC	long-term abstinent alcoholics (LTAA) had lower resting state synchrony (RSS) than HC	-1	Effect size: 7.8%	0.003	LTAA: 40 (females: 42.5% (none MDD females: 33.33%; none MDD males: 66.66%; lifetime in remission females: 72.72%; lifetime in remission males: 27.27%; current MDD females: 25%; current MDD males: 75%), age: 48.8 (non MDD female age: 44±4; none MDD males age: 50±5; lifetime in remission females age: 52±6; lifetime in remission males age: 36±1; current MDD females age: 51±7; current MDD males age:…	LTAA: met DSM-IV criteria for lifetime alcohol dependence, but not for lifetime abuse or dependence on any other drugs of abuse were abstinent from alcohol and drugs for between 75.6 and 1678.6 weeks (mean = 367.9 ± 386.6 weeks); HC: were between 35.3 and 60.9 years of age (mean = 48.6 years), NSAC had a lifetime drinking average of less than 30 standard drinks per month with no periods of drinki…	LTAA: long-term abstinent alcoholics (8 with current major depressive disorder (MDD) and 32 without (none: 21, lifetime in remission: 11)); 35 -59years old, avarage 368 weeks without alcohol; hard to get effect sizes from the manuscript - graphs dont clearly show which belongs where	1.1
10	10.1	476	Fein et al., 2017	10.1016/j.alcohol.2016.11.008	resting state synchrony between seeds	seeds (Nacc and ACC)	2	subgenual anterior cingulate cortex		ACC_sub_R	thalamus (anterior nucleus and medial dorsal) (thal_AV, thal_mdm, thal_MDl)		Thal_AV_R	comparison between long term abstinent alcoholics and HC	long-term abstinent alcoholics (LTAA) had lower resting state synchrony (RSS) than HC	-1	Effect size: 7.8%	0.003	LTAA: 40 (females: 42.5% (none MDD females: 33.33%; none MDD males: 66.66%; lifetime in remission females: 72.72%; lifetime in remission males: 27.27%; current MDD females: 25%; current MDD males: 75%), age: 48.8 (non MDD female age: 44±4; none MDD males age: 50±5; lifetime in remission females age: 52±6; lifetime in remission males age: 36±1; current MDD females age: 51±7; current MDD males age:…	LTAA: met DSM-IV criteria for lifetime alcohol dependence, but not for lifetime abuse or dependence on any other drugs of abuse were abstinent from alcohol and drugs for between 75.6 and 1678.6 weeks (mean = 367.9 ± 386.6 weeks); HC: were between 35.3 and 60.9 years of age (mean = 48.6 years), NSAC had a lifetime drinking average of less than 30 standard drinks per month with no periods of drinki…	LTAA: long-term abstinent alcoholics (8 with current major depressive disorder (MDD) and 32 without (none: 21, lifetime in remission: 11)); 35 -59years old, avarage 368 weeks without alcohol; hard to get effect sizes from the manuscript - graphs dont clearly show which belongs where	1.1
10	10.1	477	Fein et al., 2017	10.1016/j.alcohol.2016.11.008	resting state synchrony between seeds	seeds (Nacc and ACC)	2	subgenual anterior cingulate cortex		ACC_sub_L	thalamus (anterior nucleus and medial dorsal) (thal_AV, thal_mdm, thal_MDl)		Thal_MDm_L	comparison between long term abstinent alcoholics and HC	long-term abstinent alcoholics (LTAA) had lower resting state synchrony (RSS) than HC	-1	Effect size: 7.8%	0.003	LTAA: 40 (females: 42.5% (none MDD females: 33.33%; none MDD males: 66.66%; lifetime in remission females: 72.72%; lifetime in remission males: 27.27%; current MDD females: 25%; current MDD males: 75%), age: 48.8 (non MDD female age: 44±4; none MDD males age: 50±5; lifetime in remission females age: 52±6; lifetime in remission males age: 36±1; current MDD females age: 51±7; current MDD males age:…	LTAA: met DSM-IV criteria for lifetime alcohol dependence, but not for lifetime abuse or dependence on any other drugs of abuse were abstinent from alcohol and drugs for between 75.6 and 1678.6 weeks (mean = 367.9 ± 386.6 weeks); HC: were between 35.3 and 60.9 years of age (mean = 48.6 years), NSAC had a lifetime drinking average of less than 30 standard drinks per month with no periods of drinki…	LTAA: long-term abstinent alcoholics (8 with current major depressive disorder (MDD) and 32 without (none: 21, lifetime in remission: 11)); 35 -59years old, avarage 368 weeks without alcohol; hard to get effect sizes from the manuscript - graphs dont clearly show which belongs where	1.1
10	10.1	478	Fein et al., 2017	10.1016/j.alcohol.2016.11.008	resting state synchrony between seeds	seeds (Nacc and ACC)	2	subgenual anterior cingulate cortex		ACC_sub_R	thalamus (anterior nucleus and medial dorsal) (thal_AV, thal_mdm, thal_MDl)		Thal_MDm_L	comparison between long term abstinent alcoholics and HC	long-term abstinent alcoholics (LTAA) had lower resting state synchrony (RSS) than HC	-1	Effect size: 7.8%	0.003	LTAA: 40 (females: 42.5% (none MDD females: 33.33%; none MDD males: 66.66%; lifetime in remission females: 72.72%; lifetime in remission males: 27.27%; current MDD females: 25%; current MDD males: 75%), age: 48.8 (non MDD female age: 44±4; none MDD males age: 50±5; lifetime in remission females age: 52±6; lifetime in remission males age: 36±1; current MDD females age: 51±7; current MDD males age:…	LTAA: met DSM-IV criteria for lifetime alcohol dependence, but not for lifetime abuse or dependence on any other drugs of abuse were abstinent from alcohol and drugs for between 75.6 and 1678.6 weeks (mean = 367.9 ± 386.6 weeks); HC: were between 35.3 and 60.9 years of age (mean = 48.6 years), NSAC had a lifetime drinking average of less than 30 standard drinks per month with no periods of drinki…	LTAA: long-term abstinent alcoholics (8 with current major depressive disorder (MDD) and 32 without (none: 21, lifetime in remission: 11)); 35 -59years old, avarage 368 weeks without alcohol; hard to get effect sizes from the manuscript - graphs dont clearly show which belongs where	1.1
10	10.1	479	Fein et al., 2017	10.1016/j.alcohol.2016.11.008	resting state synchrony between seeds	seeds (Nacc and ACC)	2	subgenual anterior cingulate cortex		ACC_sub_L	thalamus (anterior nucleus and medial dorsal) (thal_AV, thal_mdm, thal_MDl)		Thal_MDm_R	comparison between long term abstinent alcoholics and HC	long-term abstinent alcoholics (LTAA) had lower resting state synchrony (RSS) than HC	-1	Effect size: 7.8%	0.003	LTAA: 40 (females: 42.5% (none MDD females: 33.33%; none MDD males: 66.66%; lifetime in remission females: 72.72%; lifetime in remission males: 27.27%; current MDD females: 25%; current MDD males: 75%), age: 48.8 (non MDD female age: 44±4; none MDD males age: 50±5; lifetime in remission females age: 52±6; lifetime in remission males age: 36±1; current MDD females age: 51±7; current MDD males age:…	LTAA: met DSM-IV criteria for lifetime alcohol dependence, but not for lifetime abuse or dependence on any other drugs of abuse were abstinent from alcohol and drugs for between 75.6 and 1678.6 weeks (mean = 367.9 ± 386.6 weeks); HC: were between 35.3 and 60.9 years of age (mean = 48.6 years), NSAC had a lifetime drinking average of less than 30 standard drinks per month with no periods of drinki…	LTAA: long-term abstinent alcoholics (8 with current major depressive disorder (MDD) and 32 without (none: 21, lifetime in remission: 11)); 35 -59years old, avarage 368 weeks without alcohol; hard to get effect sizes from the manuscript - graphs dont clearly show which belongs where	1.1
10	10.1	480	Fein et al., 2017	10.1016/j.alcohol.2016.11.008	resting state synchrony between seeds	seeds (Nacc and ACC)	2	subgenual anterior cingulate cortex		ACC_sub_R	thalamus (anterior nucleus and medial dorsal) (thal_AV, thal_mdm, thal_MDl)		Thal_MDm_R	comparison between long term abstinent alcoholics and HC	long-term abstinent alcoholics (LTAA) had lower resting state synchrony (RSS) than HC	-1	Effect size: 7.8%	0.003	LTAA: 40 (females: 42.5% (none MDD females: 33.33%; none MDD males: 66.66%; lifetime in remission females: 72.72%; lifetime in remission males: 27.27%; current MDD females: 25%; current MDD males: 75%), age: 48.8 (non MDD female age: 44±4; none MDD males age: 50±5; lifetime in remission females age: 52±6; lifetime in remission males age: 36±1; current MDD females age: 51±7; current MDD males age:…	LTAA: met DSM-IV criteria for lifetime alcohol dependence, but not for lifetime abuse or dependence on any other drugs of abuse were abstinent from alcohol and drugs for between 75.6 and 1678.6 weeks (mean = 367.9 ± 386.6 weeks); HC: were between 35.3 and 60.9 years of age (mean = 48.6 years), NSAC had a lifetime drinking average of less than 30 standard drinks per month with no periods of drinki…	LTAA: long-term abstinent alcoholics (8 with current major depressive disorder (MDD) and 32 without (none: 21, lifetime in remission: 11)); 35 -59years old, avarage 368 weeks without alcohol; hard to get effect sizes from the manuscript - graphs dont clearly show which belongs where	1.1
10	10.1	481	Fein et al., 2017	10.1016/j.alcohol.2016.11.008	resting state synchrony between seeds	seeds (Nacc and ACC)	2	subgenual anterior cingulate cortex		ACC_sub_L	thalamus (anterior nucleus and medial dorsal) (thal_AV, thal_mdm, thal_MDl)		Thal_MDl_L	comparison between long term abstinent alcoholics and HC	long-term abstinent alcoholics (LTAA) had lower resting state synchrony (RSS) than HC	-1	Effect size: 7.8%	0.003	LTAA: 40 (females: 42.5% (none MDD females: 33.33%; none MDD males: 66.66%; lifetime in remission females: 72.72%; lifetime in remission males: 27.27%; current MDD females: 25%; current MDD males: 75%), age: 48.8 (non MDD female age: 44±4; none MDD males age: 50±5; lifetime in remission females age: 52±6; lifetime in remission males age: 36±1; current MDD females age: 51±7; current MDD males age:…	LTAA: met DSM-IV criteria for lifetime alcohol dependence, but not for lifetime abuse or dependence on any other drugs of abuse were abstinent from alcohol and drugs for between 75.6 and 1678.6 weeks (mean = 367.9 ± 386.6 weeks); HC: were between 35.3 and 60.9 years of age (mean = 48.6 years), NSAC had a lifetime drinking average of less than 30 standard drinks per month with no periods of drinki…	LTAA: long-term abstinent alcoholics (8 with current major depressive disorder (MDD) and 32 without (none: 21, lifetime in remission: 11)); 35 -59years old, avarage 368 weeks without alcohol; hard to get effect sizes from the manuscript - graphs dont clearly show which belongs where	1.1
10	10.1	482	Fein et al., 2017	10.1016/j.alcohol.2016.11.008	resting state synchrony between seeds	seeds (Nacc and ACC)	2	subgenual anterior cingulate cortex		ACC_sub_R	thalamus (anterior nucleus and medial dorsal) (thal_AV, thal_mdm, thal_MDl)		Thal_MDl_L	comparison between long term abstinent alcoholics and HC	long-term abstinent alcoholics (LTAA) had lower resting state synchrony (RSS) than HC	-1	Effect size: 7.8%	0.003	LTAA: 40 (females: 42.5% (none MDD females: 33.33%; none MDD males: 66.66%; lifetime in remission females: 72.72%; lifetime in remission males: 27.27%; current MDD females: 25%; current MDD males: 75%), age: 48.8 (non MDD female age: 44±4; none MDD males age: 50±5; lifetime in remission females age: 52±6; lifetime in remission males age: 36±1; current MDD females age: 51±7; current MDD males age:…	LTAA: met DSM-IV criteria for lifetime alcohol dependence, but not for lifetime abuse or dependence on any other drugs of abuse were abstinent from alcohol and drugs for between 75.6 and 1678.6 weeks (mean = 367.9 ± 386.6 weeks); HC: were between 35.3 and 60.9 years of age (mean = 48.6 years), NSAC had a lifetime drinking average of less than 30 standard drinks per month with no periods of drinki…	LTAA: long-term abstinent alcoholics (8 with current major depressive disorder (MDD) and 32 without (none: 21, lifetime in remission: 11)); 35 -59years old, avarage 368 weeks without alcohol; hard to get effect sizes from the manuscript - graphs dont clearly show which belongs where	1.1
10	10.1	483	Fein et al., 2017	10.1016/j.alcohol.2016.11.008	resting state synchrony between seeds	seeds (Nacc and ACC)	2	subgenual anterior cingulate cortex		ACC_sub_L	thalamus (anterior nucleus and medial dorsal) (thal_AV, thal_mdm, thal_MDl)		Thal_MDl_R	comparison between long term abstinent alcoholics and HC	long-term abstinent alcoholics (LTAA) had lower resting state synchrony (RSS) than HC	-1	Effect size: 7.8%	0.003	LTAA: 40 (females: 42.5% (none MDD females: 33.33%; none MDD males: 66.66%; lifetime in remission females: 72.72%; lifetime in remission males: 27.27%; current MDD females: 25%; current MDD males: 75%), age: 48.8 (non MDD female age: 44±4; none MDD males age: 50±5; lifetime in remission females age: 52±6; lifetime in remission males age: 36±1; current MDD females age: 51±7; current MDD males age:…	LTAA: met DSM-IV criteria for lifetime alcohol dependence, but not for lifetime abuse or dependence on any other drugs of abuse were abstinent from alcohol and drugs for between 75.6 and 1678.6 weeks (mean = 367.9 ± 386.6 weeks); HC: were between 35.3 and 60.9 years of age (mean = 48.6 years), NSAC had a lifetime drinking average of less than 30 standard drinks per month with no periods of drinki…	LTAA: long-term abstinent alcoholics (8 with current major depressive disorder (MDD) and 32 without (none: 21, lifetime in remission: 11)); 35 -59years old, avarage 368 weeks without alcohol; hard to get effect sizes from the manuscript - graphs dont clearly show which belongs where	1.1
10	10.1	484	Fein et al., 2017	10.1016/j.alcohol.2016.11.008	resting state synchrony between seeds	seeds (Nacc and ACC)	2	subgenual anterior cingulate cortex		ACC_sub_R	thalamus (anterior nucleus and medial dorsal) (thal_AV, thal_mdm, thal_MDl)		Thal_MDl_R	comparison between long term abstinent alcoholics and HC	long-term abstinent alcoholics (LTAA) had lower resting state synchrony (RSS) than HC	-1	Effect size: 7.8%	0.003	LTAA: 40 (females: 42.5% (none MDD females: 33.33%; none MDD males: 66.66%; lifetime in remission females: 72.72%; lifetime in remission males: 27.27%; current MDD females: 25%; current MDD males: 75%), age: 48.8 (non MDD female age: 44±4; none MDD males age: 50±5; lifetime in remission females age: 52±6; lifetime in remission males age: 36±1; current MDD females age: 51±7; current MDD males age:…	LTAA: met DSM-IV criteria for lifetime alcohol dependence, but not for lifetime abuse or dependence on any other drugs of abuse were abstinent from alcohol and drugs for between 75.6 and 1678.6 weeks (mean = 367.9 ± 386.6 weeks); HC: were between 35.3 and 60.9 years of age (mean = 48.6 years), NSAC had a lifetime drinking average of less than 30 standard drinks per month with no periods of drinki…	LTAA: long-term abstinent alcoholics (8 with current major depressive disorder (MDD) and 32 without (none: 21, lifetime in remission: 11)); 35 -59years old, avarage 368 weeks without alcohol; hard to get effect sizes from the manuscript - graphs dont clearly show which belongs where	1.1
10	10.1	485	Fein et al., 2017	10.1016/j.alcohol.2016.11.008	resting state synchrony between seeds	seeds (Nacc and ACC)	2	subgenual anterior cingulate cortex		ACC_sub_L	caudate		Caudate_L	comparison between long term abstinent alcoholics and HC	long-term abstinent alcoholics (LTAA) had lower resting state synchrony (RSS) than HC	-1	Effect size: 7.8%	0.003	LTAA: 40 (females: 42.5% (none MDD females: 33.33%; none MDD males: 66.66%; lifetime in remission females: 72.72%; lifetime in remission males: 27.27%; current MDD females: 25%; current MDD males: 75%), age: 48.8 (non MDD female age: 44±4; none MDD males age: 50±5; lifetime in remission females age: 52±6; lifetime in remission males age: 36±1; current MDD females age: 51±7; current MDD males age:…	LTAA: met DSM-IV criteria for lifetime alcohol dependence, but not for lifetime abuse or dependence on any other drugs of abuse were abstinent from alcohol and drugs for between 75.6 and 1678.6 weeks (mean = 367.9 ± 386.6 weeks); HC: were between 35.3 and 60.9 years of age (mean = 48.6 years), NSAC had a lifetime drinking average of less than 30 standard drinks per month with no periods of drinki…	LTAA: long-term abstinent alcoholics (8 with current major depressive disorder (MDD) and 32 without (none: 21, lifetime in remission: 11)); 35 -59years old, avarage 368 weeks without alcohol; hard to get effect sizes from the manuscript - graphs dont clearly show which belongs where	1.1
10	10.1	486	Fein et al., 2017	10.1016/j.alcohol.2016.11.008	resting state synchrony between seeds	seeds (Nacc and ACC)	2	subgenual anterior cingulate cortex		ACC_sub_R	caudate		Caudate_L	comparison between long term abstinent alcoholics and HC	long-term abstinent alcoholics (LTAA) had lower resting state synchrony (RSS) than HC	-1	Effect size: 7.8%	0.003	LTAA: 40 (females: 42.5% (none MDD females: 33.33%; none MDD males: 66.66%; lifetime in remission females: 72.72%; lifetime in remission males: 27.27%; current MDD females: 25%; current MDD males: 75%), age: 48.8 (non MDD female age: 44±4; none MDD males age: 50±5; lifetime in remission females age: 52±6; lifetime in remission males age: 36±1; current MDD females age: 51±7; current MDD males age:…	LTAA: met DSM-IV criteria for lifetime alcohol dependence, but not for lifetime abuse or dependence on any other drugs of abuse were abstinent from alcohol and drugs for between 75.6 and 1678.6 weeks (mean = 367.9 ± 386.6 weeks); HC: were between 35.3 and 60.9 years of age (mean = 48.6 years), NSAC had a lifetime drinking average of less than 30 standard drinks per month with no periods of drinki…	LTAA: long-term abstinent alcoholics (8 with current major depressive disorder (MDD) and 32 without (none: 21, lifetime in remission: 11)); 35 -59years old, avarage 368 weeks without alcohol; hard to get effect sizes from the manuscript - graphs dont clearly show which belongs where	1.1
10	10.1	487	Fein et al., 2017	10.1016/j.alcohol.2016.11.008	resting state synchrony between seeds	seeds (Nacc and ACC)	2	subgenual anterior cingulate cortex		ACC_sub_L	caudate		Caudate_R	comparison between long term abstinent alcoholics and HC	long-term abstinent alcoholics (LTAA) had lower resting state synchrony (RSS) than HC	-1	Effect size: 7.8%	0.003	LTAA: 40 (females: 42.5% (none MDD females: 33.33%; none MDD males: 66.66%; lifetime in remission females: 72.72%; lifetime in remission males: 27.27%; current MDD females: 25%; current MDD males: 75%), age: 48.8 (non MDD female age: 44±4; none MDD males age: 50±5; lifetime in remission females age: 52±6; lifetime in remission males age: 36±1; current MDD females age: 51±7; current MDD males age:…	LTAA: met DSM-IV criteria for lifetime alcohol dependence, but not for lifetime abuse or dependence on any other drugs of abuse were abstinent from alcohol and drugs for between 75.6 and 1678.6 weeks (mean = 367.9 ± 386.6 weeks); HC: were between 35.3 and 60.9 years of age (mean = 48.6 years), NSAC had a lifetime drinking average of less than 30 standard drinks per month with no periods of drinki…	LTAA: long-term abstinent alcoholics (8 with current major depressive disorder (MDD) and 32 without (none: 21, lifetime in remission: 11)); 35 -59years old, avarage 368 weeks without alcohol; hard to get effect sizes from the manuscript - graphs dont clearly show which belongs where	1.1
10	10.1	488	Fein et al., 2017	10.1016/j.alcohol.2016.11.008	resting state synchrony between seeds	seeds (Nacc and ACC)	2	subgenual anterior cingulate cortex		ACC_sub_R	caudate		Caudate_R	comparison between long term abstinent alcoholics and HC	long-term abstinent alcoholics (LTAA) had lower resting state synchrony (RSS) than HC	-1	Effect size: 7.8%	0.003	LTAA: 40 (females: 42.5% (none MDD females: 33.33%; none MDD males: 66.66%; lifetime in remission females: 72.72%; lifetime in remission males: 27.27%; current MDD females: 25%; current MDD males: 75%), age: 48.8 (non MDD female age: 44±4; none MDD males age: 50±5; lifetime in remission females age: 52±6; lifetime in remission males age: 36±1; current MDD females age: 51±7; current MDD males age:…	LTAA: met DSM-IV criteria for lifetime alcohol dependence, but not for lifetime abuse or dependence on any other drugs of abuse were abstinent from alcohol and drugs for between 75.6 and 1678.6 weeks (mean = 367.9 ± 386.6 weeks); HC: were between 35.3 and 60.9 years of age (mean = 48.6 years), NSAC had a lifetime drinking average of less than 30 standard drinks per month with no periods of drinki…	LTAA: long-term abstinent alcoholics (8 with current major depressive disorder (MDD) and 32 without (none: 21, lifetime in remission: 11)); 35 -59years old, avarage 368 weeks without alcohol; hard to get effect sizes from the manuscript - graphs dont clearly show which belongs where	1.1
10	10.1	489	Fein et al., 2017	10.1016/j.alcohol.2016.11.008	resting state synchrony between seeds	seeds (Nacc and ACC)	2	nucleus accumbens		N_Acc_L	thalamus (anterior nucleus and medial dorsal) (thal_AV, thal_mdm, thal_MDl)		Thal_AV_L	comparison between long term abstinent alcoholics and HC	long-term abstinent alcoholics (LTAA) had lower resting state synchrony (RSS) than HC	-1	Effect size: 7.8%	0.003	LTAA: 40 (females: 42.5% (none MDD females: 33.33%; none MDD males: 66.66%; lifetime in remission females: 72.72%; lifetime in remission males: 27.27%; current MDD females: 25%; current MDD males: 75%), age: 48.8 (non MDD female age: 44±4; none MDD males age: 50±5; lifetime in remission females age: 52±6; lifetime in remission males age: 36±1; current MDD females age: 51±7; current MDD males age:…	LTAA: met DSM-IV criteria for lifetime alcohol dependence, but not for lifetime abuse or dependence on any other drugs of abuse were abstinent from alcohol and drugs for between 75.6 and 1678.6 weeks (mean = 367.9 ± 386.6 weeks); HC: were between 35.3 and 60.9 years of age (mean = 48.6 years), NSAC had a lifetime drinking average of less than 30 standard drinks per month with no periods of drinki…	LTAA: long-term abstinent alcoholics (8 with current major depressive disorder (MDD) and 32 without (none: 21, lifetime in remission: 11)); 35 -59years old, avarage 368 weeks without alcohol; hard to get effect sizes from the manuscript - graphs dont clearly show which belongs where	1.1
10	10.1	490	Fein et al., 2017	10.1016/j.alcohol.2016.11.008	resting state synchrony between seeds	seeds (Nacc and ACC)	2	nucleus accumbens		N_Acc_R	thalamus (anterior nucleus and medial dorsal) (thal_AV, thal_mdm, thal_MDl)		Thal_AV_L	comparison between long term abstinent alcoholics and HC	long-term abstinent alcoholics (LTAA) had lower resting state synchrony (RSS) than HC	-1	Effect size: 7.8%	0.003	LTAA: 40 (females: 42.5% (none MDD females: 33.33%; none MDD males: 66.66%; lifetime in remission females: 72.72%; lifetime in remission males: 27.27%; current MDD females: 25%; current MDD males: 75%), age: 48.8 (non MDD female age: 44±4; none MDD males age: 50±5; lifetime in remission females age: 52±6; lifetime in remission males age: 36±1; current MDD females age: 51±7; current MDD males age:…	LTAA: met DSM-IV criteria for lifetime alcohol dependence, but not for lifetime abuse or dependence on any other drugs of abuse were abstinent from alcohol and drugs for between 75.6 and 1678.6 weeks (mean = 367.9 ± 386.6 weeks); HC: were between 35.3 and 60.9 years of age (mean = 48.6 years), NSAC had a lifetime drinking average of less than 30 standard drinks per month with no periods of drinki…	LTAA: long-term abstinent alcoholics (8 with current major depressive disorder (MDD) and 32 without (none: 21, lifetime in remission: 11)); 35 -59years old, avarage 368 weeks without alcohol; hard to get effect sizes from the manuscript - graphs dont clearly show which belongs where	1.1
10	10.1	491	Fein et al., 2017	10.1016/j.alcohol.2016.11.008	resting state synchrony between seeds	seeds (Nacc and ACC)	2	nucleus accumbens		N_Acc_L	thalamus (anterior nucleus and medial dorsal) (thal_AV, thal_mdm, thal_MDl)		Thal_AV_R	comparison between long term abstinent alcoholics and HC	long-term abstinent alcoholics (LTAA) had lower resting state synchrony (RSS) than HC	-1	Effect size: 7.8%	0.003	LTAA: 40 (females: 42.5% (none MDD females: 33.33%; none MDD males: 66.66%; lifetime in remission females: 72.72%; lifetime in remission males: 27.27%; current MDD females: 25%; current MDD males: 75%), age: 48.8 (non MDD female age: 44±4; none MDD males age: 50±5; lifetime in remission females age: 52±6; lifetime in remission males age: 36±1; current MDD females age: 51±7; current MDD males age:…	LTAA: met DSM-IV criteria for lifetime alcohol dependence, but not for lifetime abuse or dependence on any other drugs of abuse were abstinent from alcohol and drugs for between 75.6 and 1678.6 weeks (mean = 367.9 ± 386.6 weeks); HC: were between 35.3 and 60.9 years of age (mean = 48.6 years), NSAC had a lifetime drinking average of less than 30 standard drinks per month with no periods of drinki…	LTAA: long-term abstinent alcoholics (8 with current major depressive disorder (MDD) and 32 without (none: 21, lifetime in remission: 11)); 35 -59years old, avarage 368 weeks without alcohol; hard to get effect sizes from the manuscript - graphs dont clearly show which belongs where	1.1
10	10.1	492	Fein et al., 2017	10.1016/j.alcohol.2016.11.008	resting state synchrony between seeds	seeds (Nacc and ACC)	2	nucleus accumbens		N_Acc_R	thalamus (anterior nucleus and medial dorsal) (thal_AV, thal_mdm, thal_MDl)		Thal_AV_R	comparison between long term abstinent alcoholics and HC	long-term abstinent alcoholics (LTAA) had lower resting state synchrony (RSS) than HC	-1	Effect size: 7.8%	0.003	LTAA: 40 (females: 42.5% (none MDD females: 33.33%; none MDD males: 66.66%; lifetime in remission females: 72.72%; lifetime in remission males: 27.27%; current MDD females: 25%; current MDD males: 75%), age: 48.8 (non MDD female age: 44±4; none MDD males age: 50±5; lifetime in remission females age: 52±6; lifetime in remission males age: 36±1; current MDD females age: 51±7; current MDD males age:…	LTAA: met DSM-IV criteria for lifetime alcohol dependence, but not for lifetime abuse or dependence on any other drugs of abuse were abstinent from alcohol and drugs for between 75.6 and 1678.6 weeks (mean = 367.9 ± 386.6 weeks); HC: were between 35.3 and 60.9 years of age (mean = 48.6 years), NSAC had a lifetime drinking average of less than 30 standard drinks per month with no periods of drinki…	LTAA: long-term abstinent alcoholics (8 with current major depressive disorder (MDD) and 32 without (none: 21, lifetime in remission: 11)); 35 -59years old, avarage 368 weeks without alcohol; hard to get effect sizes from the manuscript - graphs dont clearly show which belongs where	1.1
10	10.1	493	Fein et al., 2017	10.1016/j.alcohol.2016.11.008	resting state synchrony between seeds	seeds (Nacc and ACC)	2	nucleus accumbens		N_Acc_L	thalamus (anterior nucleus and medial dorsal) (thal_AV, thal_mdm, thal_MDl)		Thal_MDm_L	comparison between long term abstinent alcoholics and HC	long-term abstinent alcoholics (LTAA) had lower resting state synchrony (RSS) than HC	-1	Effect size: 7.8%	0.003	LTAA: 40 (females: 42.5% (none MDD females: 33.33%; none MDD males: 66.66%; lifetime in remission females: 72.72%; lifetime in remission males: 27.27%; current MDD females: 25%; current MDD males: 75%), age: 48.8 (non MDD female age: 44±4; none MDD males age: 50±5; lifetime in remission females age: 52±6; lifetime in remission males age: 36±1; current MDD females age: 51±7; current MDD males age:…	LTAA: met DSM-IV criteria for lifetime alcohol dependence, but not for lifetime abuse or dependence on any other drugs of abuse were abstinent from alcohol and drugs for between 75.6 and 1678.6 weeks (mean = 367.9 ± 386.6 weeks); HC: were between 35.3 and 60.9 years of age (mean = 48.6 years), NSAC had a lifetime drinking average of less than 30 standard drinks per month with no periods of drinki…	LTAA: long-term abstinent alcoholics (8 with current major depressive disorder (MDD) and 32 without (none: 21, lifetime in remission: 11)); 35 -59years old, avarage 368 weeks without alcohol; hard to get effect sizes from the manuscript - graphs dont clearly show which belongs where	1.1
10	10.1	494	Fein et al., 2017	10.1016/j.alcohol.2016.11.008	resting state synchrony between seeds	seeds (Nacc and ACC)	2	nucleus accumbens		N_Acc_R	thalamus (anterior nucleus and medial dorsal) (thal_AV, thal_mdm, thal_MDl)		Thal_MDm_L	comparison between long term abstinent alcoholics and HC	long-term abstinent alcoholics (LTAA) had lower resting state synchrony (RSS) than HC	-1	Effect size: 7.8%	0.003	LTAA: 40 (females: 42.5% (none MDD females: 33.33%; none MDD males: 66.66%; lifetime in remission females: 72.72%; lifetime in remission males: 27.27%; current MDD females: 25%; current MDD males: 75%), age: 48.8 (non MDD female age: 44±4; none MDD males age: 50±5; lifetime in remission females age: 52±6; lifetime in remission males age: 36±1; current MDD females age: 51±7; current MDD males age:…	LTAA: met DSM-IV criteria for lifetime alcohol dependence, but not for lifetime abuse or dependence on any other drugs of abuse were abstinent from alcohol and drugs for between 75.6 and 1678.6 weeks (mean = 367.9 ± 386.6 weeks); HC: were between 35.3 and 60.9 years of age (mean = 48.6 years), NSAC had a lifetime drinking average of less than 30 standard drinks per month with no periods of drinki…	LTAA: long-term abstinent alcoholics (8 with current major depressive disorder (MDD) and 32 without (none: 21, lifetime in remission: 11)); 35 -59years old, avarage 368 weeks without alcohol; hard to get effect sizes from the manuscript - graphs dont clearly show which belongs where	1.1
10	10.1	495	Fein et al., 2017	10.1016/j.alcohol.2016.11.008	resting state synchrony between seeds	seeds (Nacc and ACC)	2	nucleus accumbens		N_Acc_L	thalamus (anterior nucleus and medial dorsal) (thal_AV, thal_mdm, thal_MDl)		Thal_MDm_R	comparison between long term abstinent alcoholics and HC	long-term abstinent alcoholics (LTAA) had lower resting state synchrony (RSS) than HC	-1	Effect size: 7.8%	0.003	LTAA: 40 (females: 42.5% (none MDD females: 33.33%; none MDD males: 66.66%; lifetime in remission females: 72.72%; lifetime in remission males: 27.27%; current MDD females: 25%; current MDD males: 75%), age: 48.8 (non MDD female age: 44±4; none MDD males age: 50±5; lifetime in remission females age: 52±6; lifetime in remission males age: 36±1; current MDD females age: 51±7; current MDD males age:…	LTAA: met DSM-IV criteria for lifetime alcohol dependence, but not for lifetime abuse or dependence on any other drugs of abuse were abstinent from alcohol and drugs for between 75.6 and 1678.6 weeks (mean = 367.9 ± 386.6 weeks); HC: were between 35.3 and 60.9 years of age (mean = 48.6 years), NSAC had a lifetime drinking average of less than 30 standard drinks per month with no periods of drinki…	LTAA: long-term abstinent alcoholics (8 with current major depressive disorder (MDD) and 32 without (none: 21, lifetime in remission: 11)); 35 -59years old, avarage 368 weeks without alcohol; hard to get effect sizes from the manuscript - graphs dont clearly show which belongs where	1.1
10	10.1	496	Fein et al., 2017	10.1016/j.alcohol.2016.11.008	resting state synchrony between seeds	seeds (Nacc and ACC)	2	nucleus accumbens		N_Acc_R	thalamus (anterior nucleus and medial dorsal) (thal_AV, thal_mdm, thal_MDl)		Thal_MDm_R	comparison between long term abstinent alcoholics and HC	long-term abstinent alcoholics (LTAA) had lower resting state synchrony (RSS) than HC	-1	Effect size: 7.8%	0.003	LTAA: 40 (females: 42.5% (none MDD females: 33.33%; none MDD males: 66.66%; lifetime in remission females: 72.72%; lifetime in remission males: 27.27%; current MDD females: 25%; current MDD males: 75%), age: 48.8 (non MDD female age: 44±4; none MDD males age: 50±5; lifetime in remission females age: 52±6; lifetime in remission males age: 36±1; current MDD females age: 51±7; current MDD males age:…	LTAA: met DSM-IV criteria for lifetime alcohol dependence, but not for lifetime abuse or dependence on any other drugs of abuse were abstinent from alcohol and drugs for between 75.6 and 1678.6 weeks (mean = 367.9 ± 386.6 weeks); HC: were between 35.3 and 60.9 years of age (mean = 48.6 years), NSAC had a lifetime drinking average of less than 30 standard drinks per month with no periods of drinki…	LTAA: long-term abstinent alcoholics (8 with current major depressive disorder (MDD) and 32 without (none: 21, lifetime in remission: 11)); 35 -59years old, avarage 368 weeks without alcohol; hard to get effect sizes from the manuscript - graphs dont clearly show which belongs where	1.1
10	10.1	497	Fein et al., 2017	10.1016/j.alcohol.2016.11.008	resting state synchrony between seeds	seeds (Nacc and ACC)	2	nucleus accumbens		N_Acc_L	thalamus (anterior nucleus and medial dorsal) (thal_AV, thal_mdm, thal_MDl)		Thal_MDl_L	comparison between long term abstinent alcoholics and HC	long-term abstinent alcoholics (LTAA) had lower resting state synchrony (RSS) than HC	-1	Effect size: 7.8%	0.003	LTAA: 40 (females: 42.5% (none MDD females: 33.33%; none MDD males: 66.66%; lifetime in remission females: 72.72%; lifetime in remission males: 27.27%; current MDD females: 25%; current MDD males: 75%), age: 48.8 (non MDD female age: 44±4; none MDD males age: 50±5; lifetime in remission females age: 52±6; lifetime in remission males age: 36±1; current MDD females age: 51±7; current MDD males age:…	LTAA: met DSM-IV criteria for lifetime alcohol dependence, but not for lifetime abuse or dependence on any other drugs of abuse were abstinent from alcohol and drugs for between 75.6 and 1678.6 weeks (mean = 367.9 ± 386.6 weeks); HC: were between 35.3 and 60.9 years of age (mean = 48.6 years), NSAC had a lifetime drinking average of less than 30 standard drinks per month with no periods of drinki…	LTAA: long-term abstinent alcoholics (8 with current major depressive disorder (MDD) and 32 without (none: 21, lifetime in remission: 11)); 35 -59years old, avarage 368 weeks without alcohol; hard to get effect sizes from the manuscript - graphs dont clearly show which belongs where	1.1
10	10.1	498	Fein et al., 2017	10.1016/j.alcohol.2016.11.008	resting state synchrony between seeds	seeds (Nacc and ACC)	2	nucleus accumbens		N_Acc_R	thalamus (anterior nucleus and medial dorsal) (thal_AV, thal_mdm, thal_MDl)		Thal_MDl_L	comparison between long term abstinent alcoholics and HC	long-term abstinent alcoholics (LTAA) had lower resting state synchrony (RSS) than HC	-1	Effect size: 7.8%	0.003	LTAA: 40 (females: 42.5% (none MDD females: 33.33%; none MDD males: 66.66%; lifetime in remission females: 72.72%; lifetime in remission males: 27.27%; current MDD females: 25%; current MDD males: 75%), age: 48.8 (non MDD female age: 44±4; none MDD males age: 50±5; lifetime in remission females age: 52±6; lifetime in remission males age: 36±1; current MDD females age: 51±7; current MDD males age:…	LTAA: met DSM-IV criteria for lifetime alcohol dependence, but not for lifetime abuse or dependence on any other drugs of abuse were abstinent from alcohol and drugs for between 75.6 and 1678.6 weeks (mean = 367.9 ± 386.6 weeks); HC: were between 35.3 and 60.9 years of age (mean = 48.6 years), NSAC had a lifetime drinking average of less than 30 standard drinks per month with no periods of drinki…	LTAA: long-term abstinent alcoholics (8 with current major depressive disorder (MDD) and 32 without (none: 21, lifetime in remission: 11)); 35 -59years old, avarage 368 weeks without alcohol; hard to get effect sizes from the manuscript - graphs dont clearly show which belongs where	1.1
10	10.1	499	Fein et al., 2017	10.1016/j.alcohol.2016.11.008	resting state synchrony between seeds	seeds (Nacc and ACC)	2	nucleus accumbens		N_Acc_L	thalamus (anterior nucleus and medial dorsal) (thal_AV, thal_mdm, thal_MDl)		Thal_MDl_R	comparison between long term abstinent alcoholics and HC	long-term abstinent alcoholics (LTAA) had lower resting state synchrony (RSS) than HC	-1	Effect size: 7.8%	0.003	LTAA: 40 (females: 42.5% (none MDD females: 33.33%; none MDD males: 66.66%; lifetime in remission females: 72.72%; lifetime in remission males: 27.27%; current MDD females: 25%; current MDD males: 75%), age: 48.8 (non MDD female age: 44±4; none MDD males age: 50±5; lifetime in remission females age: 52±6; lifetime in remission males age: 36±1; current MDD females age: 51±7; current MDD males age:…	LTAA: met DSM-IV criteria for lifetime alcohol dependence, but not for lifetime abuse or dependence on any other drugs of abuse were abstinent from alcohol and drugs for between 75.6 and 1678.6 weeks (mean = 367.9 ± 386.6 weeks); HC: were between 35.3 and 60.9 years of age (mean = 48.6 years), NSAC had a lifetime drinking average of less than 30 standard drinks per month with no periods of drinki…	LTAA: long-term abstinent alcoholics (8 with current major depressive disorder (MDD) and 32 without (none: 21, lifetime in remission: 11)); 35 -59years old, avarage 368 weeks without alcohol; hard to get effect sizes from the manuscript - graphs dont clearly show which belongs where	1.1
10	10.1	500	Fein et al., 2017	10.1016/j.alcohol.2016.11.008	resting state synchrony between seeds	seeds (Nacc and ACC)	2	nucleus accumbens		N_Acc_R	thalamus (anterior nucleus and medial dorsal) (thal_AV, thal_mdm, thal_MDl)		Thal_MDl_R	comparison between long term abstinent alcoholics and HC	long-term abstinent alcoholics (LTAA) had lower resting state synchrony (RSS) than HC	-1	Effect size: 7.8%	0.003	LTAA: 40 (females: 42.5% (none MDD females: 33.33%; none MDD males: 66.66%; lifetime in remission females: 72.72%; lifetime in remission males: 27.27%; current MDD females: 25%; current MDD males: 75%), age: 48.8 (non MDD female age: 44±4; none MDD males age: 50±5; lifetime in remission females age: 52±6; lifetime in remission males age: 36±1; current MDD females age: 51±7; current MDD males age:…	LTAA: met DSM-IV criteria for lifetime alcohol dependence, but not for lifetime abuse or dependence on any other drugs of abuse were abstinent from alcohol and drugs for between 75.6 and 1678.6 weeks (mean = 367.9 ± 386.6 weeks); HC: were between 35.3 and 60.9 years of age (mean = 48.6 years), NSAC had a lifetime drinking average of less than 30 standard drinks per month with no periods of drinki…	LTAA: long-term abstinent alcoholics (8 with current major depressive disorder (MDD) and 32 without (none: 21, lifetime in remission: 11)); 35 -59years old, avarage 368 weeks without alcohol; hard to get effect sizes from the manuscript - graphs dont clearly show which belongs where	1.1
10	10.1	501	Fein et al., 2017	10.1016/j.alcohol.2016.11.008	resting state synchrony between seeds	seeds (Nacc and ACC)	2	nucleus accumbens		N_Acc_L	caudate		Caudate_L	comparison between long term abstinent alcoholics and HC	long-term abstinent alcoholics (LTAA) had lower resting state synchrony (RSS) than HC	-1	Effect size: 7.8%	0.003	LTAA: 40 (females: 42.5% (none MDD females: 33.33%; none MDD males: 66.66%; lifetime in remission females: 72.72%; lifetime in remission males: 27.27%; current MDD females: 25%; current MDD males: 75%), age: 48.8 (non MDD female age: 44±4; none MDD males age: 50±5; lifetime in remission females age: 52±6; lifetime in remission males age: 36±1; current MDD females age: 51±7; current MDD males age:…	LTAA: met DSM-IV criteria for lifetime alcohol dependence, but not for lifetime abuse or dependence on any other drugs of abuse were abstinent from alcohol and drugs for between 75.6 and 1678.6 weeks (mean = 367.9 ± 386.6 weeks); HC: were between 35.3 and 60.9 years of age (mean = 48.6 years), NSAC had a lifetime drinking average of less than 30 standard drinks per month with no periods of drinki…	LTAA: long-term abstinent alcoholics (8 with current major depressive disorder (MDD) and 32 without (none: 21, lifetime in remission: 11)); 35 -59years old, avarage 368 weeks without alcohol; hard to get effect sizes from the manuscript - graphs dont clearly show which belongs where	1.1
10	10.1	502	Fein et al., 2017	10.1016/j.alcohol.2016.11.008	resting state synchrony between seeds	seeds (Nacc and ACC)	2	nucleus accumbens		N_Acc_R	caudate		Caudate_L	comparison between long term abstinent alcoholics and HC	long-term abstinent alcoholics (LTAA) had lower resting state synchrony (RSS) than HC	-1	Effect size: 7.8%	0.003	LTAA: 40 (females: 42.5% (none MDD females: 33.33%; none MDD males: 66.66%; lifetime in remission females: 72.72%; lifetime in remission males: 27.27%; current MDD females: 25%; current MDD males: 75%), age: 48.8 (non MDD female age: 44±4; none MDD males age: 50±5; lifetime in remission females age: 52±6; lifetime in remission males age: 36±1; current MDD females age: 51±7; current MDD males age:…	LTAA: met DSM-IV criteria for lifetime alcohol dependence, but not for lifetime abuse or dependence on any other drugs of abuse were abstinent from alcohol and drugs for between 75.6 and 1678.6 weeks (mean = 367.9 ± 386.6 weeks); HC: were between 35.3 and 60.9 years of age (mean = 48.6 years), NSAC had a lifetime drinking average of less than 30 standard drinks per month with no periods of drinki…	LTAA: long-term abstinent alcoholics (8 with current major depressive disorder (MDD) and 32 without (none: 21, lifetime in remission: 11)); 35 -59years old, avarage 368 weeks without alcohol; hard to get effect sizes from the manuscript - graphs dont clearly show which belongs where	1.1
10	10.1	503	Fein et al., 2017	10.1016/j.alcohol.2016.11.008	resting state synchrony between seeds	seeds (Nacc and ACC)	2	nucleus accumbens		N_Acc_L	caudate		Caudate_R	comparison between long term abstinent alcoholics and HC	long-term abstinent alcoholics (LTAA) had lower resting state synchrony (RSS) than HC	-1	Effect size: 7.8%	0.003	LTAA: 40 (females: 42.5% (none MDD females: 33.33%; none MDD males: 66.66%; lifetime in remission females: 72.72%; lifetime in remission males: 27.27%; current MDD females: 25%; current MDD males: 75%), age: 48.8 (non MDD female age: 44±4; none MDD males age: 50±5; lifetime in remission females age: 52±6; lifetime in remission males age: 36±1; current MDD females age: 51±7; current MDD males age:…	LTAA: met DSM-IV criteria for lifetime alcohol dependence, but not for lifetime abuse or dependence on any other drugs of abuse were abstinent from alcohol and drugs for between 75.6 and 1678.6 weeks (mean = 367.9 ± 386.6 weeks); HC: were between 35.3 and 60.9 years of age (mean = 48.6 years), NSAC had a lifetime drinking average of less than 30 standard drinks per month with no periods of drinki…	LTAA: long-term abstinent alcoholics (8 with current major depressive disorder (MDD) and 32 without (none: 21, lifetime in remission: 11)); 35 -59years old, avarage 368 weeks without alcohol; hard to get effect sizes from the manuscript - graphs dont clearly show which belongs where	1.1
10	10.1	504	Fein et al., 2017	10.1016/j.alcohol.2016.11.008	resting state synchrony between seeds	seeds (Nacc and ACC)	2	nucleus accumbens		N_Acc_R	caudate		Caudate_R	comparison between long term abstinent alcoholics and HC	long-term abstinent alcoholics (LTAA) had lower resting state synchrony (RSS) than HC	-1	Effect size: 7.8%	0.003	LTAA: 40 (females: 42.5% (none MDD females: 33.33%; none MDD males: 66.66%; lifetime in remission females: 72.72%; lifetime in remission males: 27.27%; current MDD females: 25%; current MDD males: 75%), age: 48.8 (non MDD female age: 44±4; none MDD males age: 50±5; lifetime in remission females age: 52±6; lifetime in remission males age: 36±1; current MDD females age: 51±7; current MDD males age:…	LTAA: met DSM-IV criteria for lifetime alcohol dependence, but not for lifetime abuse or dependence on any other drugs of abuse were abstinent from alcohol and drugs for between 75.6 and 1678.6 weeks (mean = 367.9 ± 386.6 weeks); HC: were between 35.3 and 60.9 years of age (mean = 48.6 years), NSAC had a lifetime drinking average of less than 30 standard drinks per month with no periods of drinki…	LTAA: long-term abstinent alcoholics (8 with current major depressive disorder (MDD) and 32 without (none: 21, lifetime in remission: 11)); 35 -59years old, avarage 368 weeks without alcohol; hard to get effect sizes from the manuscript - graphs dont clearly show which belongs where	1.1
11	11.1	505	Galandra et al., 2019	10.1016/j.cortex.2019.01.004	between-network connectivity	ICA generated	0	anterior salience network		ACC_sup_L	thalamus		Thal_AV_L	statistical test of difference in FC between AUD and controls	AUD<HC	-1	-3.78	0.0013	22AUD/18HC	29 -58 yo	-	1.1
11	11.1	506	Galandra et al., 2019	10.1016/j.cortex.2019.01.004	between-network connectivity	ICA generated	0	anterior salience network		ACC_sup_L	thalamus		Thal_AV_R	statistical test of difference in FC between AUD and controls	AUD<HC	-1	-3.78	0.0013	22AUD/18HC	29 -58 yo	-	1.1
11	11.1	507	Galandra et al., 2019	10.1016/j.cortex.2019.01.004	between-network connectivity	ICA generated	0	anterior salience network		ACC_sup_L	thalamus		Thal_IL_L	statistical test of difference in FC between AUD and controls	AUD<HC	-1	-3.78	0.0013	22AUD/18HC	29 -58 yo	-	1.1
11	11.1	508	Galandra et al., 2019	10.1016/j.cortex.2019.01.004	between-network connectivity	ICA generated	0	anterior salience network		ACC_sup_L	thalamus		Thal_IL_R	statistical test of difference in FC between AUD and controls	AUD<HC	-1	-3.78	0.0013	22AUD/18HC	29 -58 yo	-	1.1
11	11.1	509	Galandra et al., 2019	10.1016/j.cortex.2019.01.004	between-network connectivity	ICA generated	0	anterior salience network		ACC_sup_L	thalamus		Thal_LGN_L	statistical test of difference in FC between AUD and controls	AUD<HC	-1	-3.78	0.0013	22AUD/18HC	29 -58 yo	-	1.1
11	11.1	510	Galandra et al., 2019	10.1016/j.cortex.2019.01.004	between-network connectivity	ICA generated	0	anterior salience network		ACC_sup_L	thalamus		Thal_LGN_R	statistical test of difference in FC between AUD and controls	AUD<HC	-1	-3.78	0.0013	22AUD/18HC	29 -58 yo	-	1.1
11	11.1	511	Galandra et al., 2019	10.1016/j.cortex.2019.01.004	between-network connectivity	ICA generated	0	anterior salience network		ACC_sup_L	thalamus		Thal_LP_L	statistical test of difference in FC between AUD and controls	AUD<HC	-1	-3.78	0.0013	22AUD/18HC	29 -58 yo	-	1.1
11	11.1	512	Galandra et al., 2019	10.1016/j.cortex.2019.01.004	between-network connectivity	ICA generated	0	anterior salience network		ACC_sup_L	thalamus		Thal_LP_R	statistical test of difference in FC between AUD and controls	AUD<HC	-1	-3.78	0.0013	22AUD/18HC	29 -58 yo	-	1.1
11	11.1	513	Galandra et al., 2019	10.1016/j.cortex.2019.01.004	between-network connectivity	ICA generated	0	anterior salience network		ACC_sup_L	thalamus		Thal_MDl_L	statistical test of difference in FC between AUD and controls	AUD<HC	-1	-3.78	0.0013	22AUD/18HC	29 -58 yo	-	1.1
11	11.1	514	Galandra et al., 2019	10.1016/j.cortex.2019.01.004	between-network connectivity	ICA generated	0	anterior salience network		ACC_sup_L	thalamus		Thal_MDl_R	statistical test of difference in FC between AUD and controls	AUD<HC	-1	-3.78	0.0013	22AUD/18HC	29 -58 yo	-	1.1
11	11.1	515	Galandra et al., 2019	10.1016/j.cortex.2019.01.004	between-network connectivity	ICA generated	0	anterior salience network		ACC_sup_L	thalamus		Thal_MDm_L	statistical test of difference in FC between AUD and controls	AUD<HC	-1	-3.78	0.0013	22AUD/18HC	29 -58 yo	-	1.1
11	11.1	516	Galandra et al., 2019	10.1016/j.cortex.2019.01.004	between-network connectivity	ICA generated	0	anterior salience network		ACC_sup_L	thalamus		Thal_MDm_R	statistical test of difference in FC between AUD and controls	AUD<HC	-1	-3.78	0.0013	22AUD/18HC	29 -58 yo	-	1.1
11	11.1	517	Galandra et al., 2019	10.1016/j.cortex.2019.01.004	between-network connectivity	ICA generated	0	anterior salience network		ACC_sup_L	thalamus		Thal_MGN_L	statistical test of difference in FC between AUD and controls	AUD<HC	-1	-3.78	0.0013	22AUD/18HC	29 -58 yo	-	1.1
11	11.1	518	Galandra et al., 2019	10.1016/j.cortex.2019.01.004	between-network connectivity	ICA generated	0	anterior salience network		ACC_sup_L	thalamus		Thal_MGN_R	statistical test of difference in FC between AUD and controls	AUD<HC	-1	-3.78	0.0013	22AUD/18HC	29 -58 yo	-	1.1
11	11.1	519	Galandra et al., 2019	10.1016/j.cortex.2019.01.004	between-network connectivity	ICA generated	0	anterior salience network		ACC_sup_L	thalamus		Thal_PuA_L	statistical test of difference in FC between AUD and controls	AUD<HC	-1	-3.78	0.0013	22AUD/18HC	29 -58 yo	-	1.1
11	11.1	520	Galandra et al., 2019	10.1016/j.cortex.2019.01.004	between-network connectivity	ICA generated	0	anterior salience network		ACC_sup_L	thalamus		Thal_PuA_R	statistical test of difference in FC between AUD and controls	AUD<HC	-1	-3.78	0.0013	22AUD/18HC	29 -58 yo	-	1.1
11	11.1	521	Galandra et al., 2019	10.1016/j.cortex.2019.01.004	between-network connectivity	ICA generated	0	anterior salience network		ACC_sup_L	thalamus		Thal_PuI_L	statistical test of difference in FC between AUD and controls	AUD<HC	-1	-3.78	0.0013	22AUD/18HC	29 -58 yo	-	1.1
11	11.1	522	Galandra et al., 2019	10.1016/j.cortex.2019.01.004	between-network connectivity	ICA generated	0	anterior salience network		ACC_sup_L	thalamus		Thal_PuI_R	statistical test of difference in FC between AUD and controls	AUD<HC	-1	-3.78	0.0013	22AUD/18HC	29 -58 yo	-	1.1
11	11.1	523	Galandra et al., 2019	10.1016/j.cortex.2019.01.004	between-network connectivity	ICA generated	0	anterior salience network		ACC_sup_L	thalamus		Thal_PuL_L	statistical test of difference in FC between AUD and controls	AUD<HC	-1	-3.78	0.0013	22AUD/18HC	29 -58 yo	-	1.1
11	11.1	524	Galandra et al., 2019	10.1016/j.cortex.2019.01.004	between-network connectivity	ICA generated	0	anterior salience network		ACC_sup_L	thalamus		Thal_PuL_R	statistical test of difference in FC between AUD and controls	AUD<HC	-1	-3.78	0.0013	22AUD/18HC	29 -58 yo	-	1.1
11	11.1	525	Galandra et al., 2019	10.1016/j.cortex.2019.01.004	between-network connectivity	ICA generated	0	anterior salience network		ACC_sup_L	thalamus		Thal_PuM_L	statistical test of difference in FC between AUD and controls	AUD<HC	-1	-3.78	0.0013	22AUD/18HC	29 -58 yo	-	1.1
11	11.1	526	Galandra et al., 2019	10.1016/j.cortex.2019.01.004	between-network connectivity	ICA generated	0	anterior salience network		ACC_sup_L	thalamus		Thal_PuM_R	statistical test of difference in FC between AUD and controls	AUD<HC	-1	-3.78	0.0013	22AUD/18HC	29 -58 yo	-	1.1
11	11.1	527	Galandra et al., 2019	10.1016/j.cortex.2019.01.004	between-network connectivity	ICA generated	0	anterior salience network		ACC_sup_L	thalamus		Thal_Re_L	statistical test of difference in FC between AUD and controls	AUD<HC	-1	-3.78	0.0013	22AUD/18HC	29 -58 yo	-	1.1
11	11.1	528	Galandra et al., 2019	10.1016/j.cortex.2019.01.004	between-network connectivity	ICA generated	0	anterior salience network		ACC_sup_L	thalamus		Thal_Re_R	statistical test of difference in FC between AUD and controls	AUD<HC	-1	-3.78	0.0013	22AUD/18HC	29 -58 yo	-	1.1
11	11.1	529	Galandra et al., 2019	10.1016/j.cortex.2019.01.004	between-network connectivity	ICA generated	0	anterior salience network		ACC_sup_L	thalamus		Thal_VA_L	statistical test of difference in FC between AUD and controls	AUD<HC	-1	-3.78	0.0013	22AUD/18HC	29 -58 yo	-	1.1
11	11.1	530	Galandra et al., 2019	10.1016/j.cortex.2019.01.004	between-network connectivity	ICA generated	0	anterior salience network		ACC_sup_L	thalamus		Thal_VA_R	statistical test of difference in FC between AUD and controls	AUD<HC	-1	-3.78	0.0013	22AUD/18HC	29 -58 yo	-	1.1
11	11.1	531	Galandra et al., 2019	10.1016/j.cortex.2019.01.004	between-network connectivity	ICA generated	0	anterior salience network		ACC_sup_L	thalamus		Thal_VL_L	statistical test of difference in FC between AUD and controls	AUD<HC	-1	-3.78	0.0013	22AUD/18HC	29 -58 yo	-	1.1
11	11.1	532	Galandra et al., 2019	10.1016/j.cortex.2019.01.004	between-network connectivity	ICA generated	0	anterior salience network		ACC_sup_L	thalamus		Thal_VL_R	statistical test of difference in FC between AUD and controls	AUD<HC	-1	-3.78	0.0013	22AUD/18HC	29 -58 yo	-	1.1
11	11.1	533	Galandra et al., 2019	10.1016/j.cortex.2019.01.004	between-network connectivity	ICA generated	0	anterior salience network		ACC_sup_L	thalamus		Thal_VPL_L	statistical test of difference in FC between AUD and controls	AUD<HC	-1	-3.78	0.0013	22AUD/18HC	29 -58 yo	-	1.1
11	11.1	534	Galandra et al., 2019	10.1016/j.cortex.2019.01.004	between-network connectivity	ICA generated	0	anterior salience network		ACC_sup_L	thalamus		Thal_VPL_R	statistical test of difference in FC between AUD and controls	AUD<HC	-1	-3.78	0.0013	22AUD/18HC	29 -58 yo	-	1.1
11	11.1	535	Galandra et al., 2019	10.1016/j.cortex.2019.01.004	between-network connectivity	ICA generated	0	anterior salience network		ACC_sup_R	thalamus		Thal_AV_L	statistical test of difference in FC between AUD and controls	AUD<HC	-1	-3.78	0.0013	22AUD/18HC	29 -58 yo	-	1.1
11	11.1	536	Galandra et al., 2019	10.1016/j.cortex.2019.01.004	between-network connectivity	ICA generated	0	anterior salience network		ACC_sup_R	thalamus		Thal_AV_R	statistical test of difference in FC between AUD and controls	AUD<HC	-1	-3.78	0.0013	22AUD/18HC	29 -58 yo	-	1.1
11	11.1	537	Galandra et al., 2019	10.1016/j.cortex.2019.01.004	between-network connectivity	ICA generated	0	anterior salience network		ACC_sup_R	thalamus		Thal_IL_L	statistical test of difference in FC between AUD and controls	AUD<HC	-1	-3.78	0.0013	22AUD/18HC	29 -58 yo	-	1.1
11	11.1	538	Galandra et al., 2019	10.1016/j.cortex.2019.01.004	between-network connectivity	ICA generated	0	anterior salience network		ACC_sup_R	thalamus		Thal_IL_R	statistical test of difference in FC between AUD and controls	AUD<HC	-1	-3.78	0.0013	22AUD/18HC	29 -58 yo	-	1.1
11	11.1	539	Galandra et al., 2019	10.1016/j.cortex.2019.01.004	between-network connectivity	ICA generated	0	anterior salience network		ACC_sup_R	thalamus		Thal_LGN_L	statistical test of difference in FC between AUD and controls	AUD<HC	-1	-3.78	0.0013	22AUD/18HC	29 -58 yo	-	1.1
11	11.1	540	Galandra et al., 2019	10.1016/j.cortex.2019.01.004	between-network connectivity	ICA generated	0	anterior salience network		ACC_sup_R	thalamus		Thal_LGN_R	statistical test of difference in FC between AUD and controls	AUD<HC	-1	-3.78	0.0013	22AUD/18HC	29 -58 yo	-	1.1
11	11.1	541	Galandra et al., 2019	10.1016/j.cortex.2019.01.004	between-network connectivity	ICA generated	0	anterior salience network		ACC_sup_R	thalamus		Thal_LP_L	statistical test of difference in FC between AUD and controls	AUD<HC	-1	-3.78	0.0013	22AUD/18HC	29 -58 yo	-	1.1
11	11.1	542	Galandra et al., 2019	10.1016/j.cortex.2019.01.004	between-network connectivity	ICA generated	0	anterior salience network		ACC_sup_R	thalamus		Thal_LP_R	statistical test of difference in FC between AUD and controls	AUD<HC	-1	-3.78	0.0013	22AUD/18HC	29 -58 yo	-	1.1
11	11.1	543	Galandra et al., 2019	10.1016/j.cortex.2019.01.004	between-network connectivity	ICA generated	0	anterior salience network		ACC_sup_R	thalamus		Thal_MDl_L	statistical test of difference in FC between AUD and controls	AUD<HC	-1	-3.78	0.0013	22AUD/18HC	29 -58 yo	-	1.1
11	11.1	544	Galandra et al., 2019	10.1016/j.cortex.2019.01.004	between-network connectivity	ICA generated	0	anterior salience network		ACC_sup_R	thalamus		Thal_MDl_R	statistical test of difference in FC between AUD and controls	AUD<HC	-1	-3.78	0.0013	22AUD/18HC	29 -58 yo	-	1.1
11	11.1	545	Galandra et al., 2019	10.1016/j.cortex.2019.01.004	between-network connectivity	ICA generated	0	anterior salience network		ACC_sup_R	thalamus		Thal_MDm_L	statistical test of difference in FC between AUD and controls	AUD<HC	-1	-3.78	0.0013	22AUD/18HC	29 -58 yo	-	1.1
11	11.1	546	Galandra et al., 2019	10.1016/j.cortex.2019.01.004	between-network connectivity	ICA generated	0	anterior salience network		ACC_sup_R	thalamus		Thal_MDm_R	statistical test of difference in FC between AUD and controls	AUD<HC	-1	-3.78	0.0013	22AUD/18HC	29 -58 yo	-	1.1
11	11.1	547	Galandra et al., 2019	10.1016/j.cortex.2019.01.004	between-network connectivity	ICA generated	0	anterior salience network		ACC_sup_R	thalamus		Thal_MGN_L	statistical test of difference in FC between AUD and controls	AUD<HC	-1	-3.78	0.0013	22AUD/18HC	29 -58 yo	-	1.1
11	11.1	548	Galandra et al., 2019	10.1016/j.cortex.2019.01.004	between-network connectivity	ICA generated	0	anterior salience network		ACC_sup_R	thalamus		Thal_MGN_R	statistical test of difference in FC between AUD and controls	AUD<HC	-1	-3.78	0.0013	22AUD/18HC	29 -58 yo	-	1.1
11	11.1	549	Galandra et al., 2019	10.1016/j.cortex.2019.01.004	between-network connectivity	ICA generated	0	anterior salience network		ACC_sup_R	thalamus		Thal_PuA_L	statistical test of difference in FC between AUD and controls	AUD<HC	-1	-3.78	0.0013	22AUD/18HC	29 -58 yo	-	1.1
11	11.1	550	Galandra et al., 2019	10.1016/j.cortex.2019.01.004	between-network connectivity	ICA generated	0	anterior salience network		ACC_sup_R	thalamus		Thal_PuA_R	statistical test of difference in FC between AUD and controls	AUD<HC	-1	-3.78	0.0013	22AUD/18HC	29 -58 yo	-	1.1
11	11.1	551	Galandra et al., 2019	10.1016/j.cortex.2019.01.004	between-network connectivity	ICA generated	0	anterior salience network		ACC_sup_R	thalamus		Thal_PuI_L	statistical test of difference in FC between AUD and controls	AUD<HC	-1	-3.78	0.0013	22AUD/18HC	29 -58 yo	-	1.1
11	11.1	552	Galandra et al., 2019	10.1016/j.cortex.2019.01.004	between-network connectivity	ICA generated	0	anterior salience network		ACC_sup_R	thalamus		Thal_PuI_R	statistical test of difference in FC between AUD and controls	AUD<HC	-1	-3.78	0.0013	22AUD/18HC	29 -58 yo	-	1.1
11	11.1	553	Galandra et al., 2019	10.1016/j.cortex.2019.01.004	between-network connectivity	ICA generated	0	anterior salience network		ACC_sup_R	thalamus		Thal_PuL_L	statistical test of difference in FC between AUD and controls	AUD<HC	-1	-3.78	0.0013	22AUD/18HC	29 -58 yo	-	1.1
11	11.1	554	Galandra et al., 2019	10.1016/j.cortex.2019.01.004	between-network connectivity	ICA generated	0	anterior salience network		ACC_sup_R	thalamus		Thal_PuL_R	statistical test of difference in FC between AUD and controls	AUD<HC	-1	-3.78	0.0013	22AUD/18HC	29 -58 yo	-	1.1
11	11.1	555	Galandra et al., 2019	10.1016/j.cortex.2019.01.004	between-network connectivity	ICA generated	0	anterior salience network		ACC_sup_R	thalamus		Thal_PuM_L	statistical test of difference in FC between AUD and controls	AUD<HC	-1	-3.78	0.0013	22AUD/18HC	29 -58 yo	-	1.1
11	11.1	556	Galandra et al., 2019	10.1016/j.cortex.2019.01.004	between-network connectivity	ICA generated	0	anterior salience network		ACC_sup_R	thalamus		Thal_PuM_R	statistical test of difference in FC between AUD and controls	AUD<HC	-1	-3.78	0.0013	22AUD/18HC	29 -58 yo	-	1.1
11	11.1	557	Galandra et al., 2019	10.1016/j.cortex.2019.01.004	between-network connectivity	ICA generated	0	anterior salience network		ACC_sup_R	thalamus		Thal_Re_L	statistical test of difference in FC between AUD and controls	AUD<HC	-1	-3.78	0.0013	22AUD/18HC	29 -58 yo	-	1.1
11	11.1	558	Galandra et al., 2019	10.1016/j.cortex.2019.01.004	between-network connectivity	ICA generated	0	anterior salience network		ACC_sup_R	thalamus		Thal_Re_R	statistical test of difference in FC between AUD and controls	AUD<HC	-1	-3.78	0.0013	22AUD/18HC	29 -58 yo	-	1.1
11	11.1	559	Galandra et al., 2019	10.1016/j.cortex.2019.01.004	between-network connectivity	ICA generated	0	anterior salience network		ACC_sup_R	thalamus		Thal_VA_L	statistical test of difference in FC between AUD and controls	AUD<HC	-1	-3.78	0.0013	22AUD/18HC	29 -58 yo	-	1.1
11	11.1	560	Galandra et al., 2019	10.1016/j.cortex.2019.01.004	between-network connectivity	ICA generated	0	anterior salience network		ACC_sup_R	thalamus		Thal_VA_R	statistical test of difference in FC between AUD and controls	AUD<HC	-1	-3.78	0.0013	22AUD/18HC	29 -58 yo	-	1.1
11	11.1	561	Galandra et al., 2019	10.1016/j.cortex.2019.01.004	between-network connectivity	ICA generated	0	anterior salience network		ACC_sup_R	thalamus		Thal_VL_L	statistical test of difference in FC between AUD and controls	AUD<HC	-1	-3.78	0.0013	22AUD/18HC	29 -58 yo	-	1.1
11	11.1	562	Galandra et al., 2019	10.1016/j.cortex.2019.01.004	between-network connectivity	ICA generated	0	anterior salience network		ACC_sup_R	thalamus		Thal_VL_R	statistical test of difference in FC between AUD and controls	AUD<HC	-1	-3.78	0.0013	22AUD/18HC	29 -58 yo	-	1.1
11	11.1	563	Galandra et al., 2019	10.1016/j.cortex.2019.01.004	between-network connectivity	ICA generated	0	anterior salience network		ACC_sup_R	thalamus		Thal_VPL_L	statistical test of difference in FC between AUD and controls	AUD<HC	-1	-3.78	0.0013	22AUD/18HC	29 -58 yo	-	1.1
11	11.1	564	Galandra et al., 2019	10.1016/j.cortex.2019.01.004	between-network connectivity	ICA generated	0	anterior salience network		ACC_sup_R	thalamus		Thal_VPL_R	statistical test of difference in FC between AUD and controls	AUD<HC	-1	-3.78	0.0013	22AUD/18HC	29 -58 yo	-	1.1
11	11.1	565	Galandra et al., 2019	10.1016/j.cortex.2019.01.004	between-network connectivity	ICA generated	0	anterior salience network		Cingulate_Mid_L	thalamus		Thal_AV_L	statistical test of difference in FC between AUD and controls	AUD<HC	-1	-3.78	0.0013	22AUD/18HC	29 -58 yo	-	1.1
11	11.1	566	Galandra et al., 2019	10.1016/j.cortex.2019.01.004	between-network connectivity	ICA generated	0	anterior salience network		Cingulate_Mid_L	thalamus		Thal_AV_R	statistical test of difference in FC between AUD and controls	AUD<HC	-1	-3.78	0.0013	22AUD/18HC	29 -58 yo	-	1.1
11	11.1	567	Galandra et al., 2019	10.1016/j.cortex.2019.01.004	between-network connectivity	ICA generated	0	anterior salience network		Cingulate_Mid_L	thalamus		Thal_IL_L	statistical test of difference in FC between AUD and controls	AUD<HC	-1	-3.78	0.0013	22AUD/18HC	29 -58 yo	-	1.1
11	11.1	568	Galandra et al., 2019	10.1016/j.cortex.2019.01.004	between-network connectivity	ICA generated	0	anterior salience network		Cingulate_Mid_L	thalamus		Thal_IL_R	statistical test of difference in FC between AUD and controls	AUD<HC	-1	-3.78	0.0013	22AUD/18HC	29 -58 yo	-	1.1
11	11.1	569	Galandra et al., 2019	10.1016/j.cortex.2019.01.004	between-network connectivity	ICA generated	0	anterior salience network		Cingulate_Mid_L	thalamus		Thal_LGN_L	statistical test of difference in FC between AUD and controls	AUD<HC	-1	-3.78	0.0013	22AUD/18HC	29 -58 yo	-	1.1
11	11.1	570	Galandra et al., 2019	10.1016/j.cortex.2019.01.004	between-network connectivity	ICA generated	0	anterior salience network		Cingulate_Mid_L	thalamus		Thal_LGN_R	statistical test of difference in FC between AUD and controls	AUD<HC	-1	-3.78	0.0013	22AUD/18HC	29 -58 yo	-	1.1
11	11.1	571	Galandra et al., 2019	10.1016/j.cortex.2019.01.004	between-network connectivity	ICA generated	0	anterior salience network		Cingulate_Mid_L	thalamus		Thal_LP_L	statistical test of difference in FC between AUD and controls	AUD<HC	-1	-3.78	0.0013	22AUD/18HC	29 -58 yo	-	1.1
11	11.1	572	Galandra et al., 2019	10.1016/j.cortex.2019.01.004	between-network connectivity	ICA generated	0	anterior salience network		Cingulate_Mid_L	thalamus		Thal_LP_R	statistical test of difference in FC between AUD and controls	AUD<HC	-1	-3.78	0.0013	22AUD/18HC	29 -58 yo	-	1.1
11	11.1	573	Galandra et al., 2019	10.1016/j.cortex.2019.01.004	between-network connectivity	ICA generated	0	anterior salience network		Cingulate_Mid_L	thalamus		Thal_MDl_L	statistical test of difference in FC between AUD and controls	AUD<HC	-1	-3.78	0.0013	22AUD/18HC	29 -58 yo	-	1.1
11	11.1	574	Galandra et al., 2019	10.1016/j.cortex.2019.01.004	between-network connectivity	ICA generated	0	anterior salience network		Cingulate_Mid_L	thalamus		Thal_MDl_R	statistical test of difference in FC between AUD and controls	AUD<HC	-1	-3.78	0.0013	22AUD/18HC	29 -58 yo	-	1.1
11	11.1	575	Galandra et al., 2019	10.1016/j.cortex.2019.01.004	between-network connectivity	ICA generated	0	anterior salience network		Cingulate_Mid_L	thalamus		Thal_MDm_L	statistical test of difference in FC between AUD and controls	AUD<HC	-1	-3.78	0.0013	22AUD/18HC	29 -58 yo	-	1.1
11	11.1	576	Galandra et al., 2019	10.1016/j.cortex.2019.01.004	between-network connectivity	ICA generated	0	anterior salience network		Cingulate_Mid_L	thalamus		Thal_MDm_R	statistical test of difference in FC between AUD and controls	AUD<HC	-1	-3.78	0.0013	22AUD/18HC	29 -58 yo	-	1.1
11	11.1	577	Galandra et al., 2019	10.1016/j.cortex.2019.01.004	between-network connectivity	ICA generated	0	anterior salience network		Cingulate_Mid_L	thalamus		Thal_MGN_L	statistical test of difference in FC between AUD and controls	AUD<HC	-1	-3.78	0.0013	22AUD/18HC	29 -58 yo	-	1.1
11	11.1	578	Galandra et al., 2019	10.1016/j.cortex.2019.01.004	between-network connectivity	ICA generated	0	anterior salience network		Cingulate_Mid_L	thalamus		Thal_MGN_R	statistical test of difference in FC between AUD and controls	AUD<HC	-1	-3.78	0.0013	22AUD/18HC	29 -58 yo	-	1.1
11	11.1	579	Galandra et al., 2019	10.1016/j.cortex.2019.01.004	between-network connectivity	ICA generated	0	anterior salience network		Cingulate_Mid_L	thalamus		Thal_PuA_L	statistical test of difference in FC between AUD and controls	AUD<HC	-1	-3.78	0.0013	22AUD/18HC	29 -58 yo	-	1.1
11	11.1	580	Galandra et al., 2019	10.1016/j.cortex.2019.01.004	between-network connectivity	ICA generated	0	anterior salience network		Cingulate_Mid_L	thalamus		Thal_PuA_R	statistical test of difference in FC between AUD and controls	AUD<HC	-1	-3.78	0.0013	22AUD/18HC	29 -58 yo	-	1.1
11	11.1	581	Galandra et al., 2019	10.1016/j.cortex.2019.01.004	between-network connectivity	ICA generated	0	anterior salience network		Cingulate_Mid_L	thalamus		Thal_PuI_L	statistical test of difference in FC between AUD and controls	AUD<HC	-1	-3.78	0.0013	22AUD/18HC	29 -58 yo	-	1.1
11	11.1	582	Galandra et al., 2019	10.1016/j.cortex.2019.01.004	between-network connectivity	ICA generated	0	anterior salience network		Cingulate_Mid_L	thalamus		Thal_PuI_R	statistical test of difference in FC between AUD and controls	AUD<HC	-1	-3.78	0.0013	22AUD/18HC	29 -58 yo	-	1.1
11	11.1	583	Galandra et al., 2019	10.1016/j.cortex.2019.01.004	between-network connectivity	ICA generated	0	anterior salience network		Cingulate_Mid_L	thalamus		Thal_PuL_L	statistical test of difference in FC between AUD and controls	AUD<HC	-1	-3.78	0.0013	22AUD/18HC	29 -58 yo	-	1.1
11	11.1	584	Galandra et al., 2019	10.1016/j.cortex.2019.01.004	between-network connectivity	ICA generated	0	anterior salience network		Cingulate_Mid_L	thalamus		Thal_PuL_R	statistical test of difference in FC between AUD and controls	AUD<HC	-1	-3.78	0.0013	22AUD/18HC	29 -58 yo	-	1.1
11	11.1	585	Galandra et al., 2019	10.1016/j.cortex.2019.01.004	between-network connectivity	ICA generated	0	anterior salience network		Cingulate_Mid_L	thalamus		Thal_PuM_L	statistical test of difference in FC between AUD and controls	AUD<HC	-1	-3.78	0.0013	22AUD/18HC	29 -58 yo	-	1.1
11	11.1	586	Galandra et al., 2019	10.1016/j.cortex.2019.01.004	between-network connectivity	ICA generated	0	anterior salience network		Cingulate_Mid_L	thalamus		Thal_PuM_R	statistical test of difference in FC between AUD and controls	AUD<HC	-1	-3.78	0.0013	22AUD/18HC	29 -58 yo	-	1.1
11	11.1	587	Galandra et al., 2019	10.1016/j.cortex.2019.01.004	between-network connectivity	ICA generated	0	anterior salience network		Cingulate_Mid_L	thalamus		Thal_Re_L	statistical test of difference in FC between AUD and controls	AUD<HC	-1	-3.78	0.0013	22AUD/18HC	29 -58 yo	-	1.1
11	11.1	588	Galandra et al., 2019	10.1016/j.cortex.2019.01.004	between-network connectivity	ICA generated	0	anterior salience network		Cingulate_Mid_L	thalamus		Thal_Re_R	statistical test of difference in FC between AUD and controls	AUD<HC	-1	-3.78	0.0013	22AUD/18HC	29 -58 yo	-	1.1
11	11.1	589	Galandra et al., 2019	10.1016/j.cortex.2019.01.004	between-network connectivity	ICA generated	0	anterior salience network		Cingulate_Mid_L	thalamus		Thal_VA_L	statistical test of difference in FC between AUD and controls	AUD<HC	-1	-3.78	0.0013	22AUD/18HC	29 -58 yo	-	1.1
11	11.1	590	Galandra et al., 2019	10.1016/j.cortex.2019.01.004	between-network connectivity	ICA generated	0	anterior salience network		Cingulate_Mid_L	thalamus		Thal_VA_R	statistical test of difference in FC between AUD and controls	AUD<HC	-1	-3.78	0.0013	22AUD/18HC	29 -58 yo	-	1.1
11	11.1	591	Galandra et al., 2019	10.1016/j.cortex.2019.01.004	between-network connectivity	ICA generated	0	anterior salience network		Cingulate_Mid_L	thalamus		Thal_VL_L	statistical test of difference in FC between AUD and controls	AUD<HC	-1	-3.78	0.0013	22AUD/18HC	29 -58 yo	-	1.1
11	11.1	592	Galandra et al., 2019	10.1016/j.cortex.2019.01.004	between-network connectivity	ICA generated	0	anterior salience network		Cingulate_Mid_L	thalamus		Thal_VL_R	statistical test of difference in FC between AUD and controls	AUD<HC	-1	-3.78	0.0013	22AUD/18HC	29 -58 yo	-	1.1
11	11.1	593	Galandra et al., 2019	10.1016/j.cortex.2019.01.004	between-network connectivity	ICA generated	0	anterior salience network		Cingulate_Mid_L	thalamus		Thal_VPL_L	statistical test of difference in FC between AUD and controls	AUD<HC	-1	-3.78	0.0013	22AUD/18HC	29 -58 yo	-	1.1
11	11.1	594	Galandra et al., 2019	10.1016/j.cortex.2019.01.004	between-network connectivity	ICA generated	0	anterior salience network		Cingulate_Mid_L	thalamus		Thal_VPL_R	statistical test of difference in FC between AUD and controls	AUD<HC	-1	-3.78	0.0013	22AUD/18HC	29 -58 yo	-	1.1
11	11.1	595	Galandra et al., 2019	10.1016/j.cortex.2019.01.004	between-network connectivity	ICA generated	0	anterior salience network		Cingulate_Mid_R	thalamus		Thal_AV_L	statistical test of difference in FC between AUD and controls	AUD<HC	-1	-3.78	0.0013	22AUD/18HC	29 -58 yo	-	1.1
11	11.1	596	Galandra et al., 2019	10.1016/j.cortex.2019.01.004	between-network connectivity	ICA generated	0	anterior salience network		Cingulate_Mid_R	thalamus		Thal_AV_R	statistical test of difference in FC between AUD and controls	AUD<HC	-1	-3.78	0.0013	22AUD/18HC	29 -58 yo	-	1.1
11	11.1	597	Galandra et al., 2019	10.1016/j.cortex.2019.01.004	between-network connectivity	ICA generated	0	anterior salience network		Cingulate_Mid_R	thalamus		Thal_IL_L	statistical test of difference in FC between AUD and controls	AUD<HC	-1	-3.78	0.0013	22AUD/18HC	29 -58 yo	-	1.1
11	11.1	598	Galandra et al., 2019	10.1016/j.cortex.2019.01.004	between-network connectivity	ICA generated	0	anterior salience network		Cingulate_Mid_R	thalamus		Thal_IL_R	statistical test of difference in FC between AUD and controls	AUD<HC	-1	-3.78	0.0013	22AUD/18HC	29 -58 yo	-	1.1
11	11.1	599	Galandra et al., 2019	10.1016/j.cortex.2019.01.004	between-network connectivity	ICA generated	0	anterior salience network		Cingulate_Mid_R	thalamus		Thal_LGN_L	statistical test of difference in FC between AUD and controls	AUD<HC	-1	-3.78	0.0013	22AUD/18HC	29 -58 yo	-	1.1
11	11.1	600	Galandra et al., 2019	10.1016/j.cortex.2019.01.004	between-network connectivity	ICA generated	0	anterior salience network		Cingulate_Mid_R	thalamus		Thal_LGN_R	statistical test of difference in FC between AUD and controls	AUD<HC	-1	-3.78	0.0013	22AUD/18HC	29 -58 yo	-	1.1
11	11.1	601	Galandra et al., 2019	10.1016/j.cortex.2019.01.004	between-network connectivity	ICA generated	0	anterior salience network		Cingulate_Mid_R	thalamus		Thal_LP_L	statistical test of difference in FC between AUD and controls	AUD<HC	-1	-3.78	0.0013	22AUD/18HC	29 -58 yo	-	1.1
11	11.1	602	Galandra et al., 2019	10.1016/j.cortex.2019.01.004	between-network connectivity	ICA generated	0	anterior salience network		Cingulate_Mid_R	thalamus		Thal_LP_R	statistical test of difference in FC between AUD and controls	AUD<HC	-1	-3.78	0.0013	22AUD/18HC	29 -58 yo	-	1.1
11	11.1	603	Galandra et al., 2019	10.1016/j.cortex.2019.01.004	between-network connectivity	ICA generated	0	anterior salience network		Cingulate_Mid_R	thalamus		Thal_MDl_L	statistical test of difference in FC between AUD and controls	AUD<HC	-1	-3.78	0.0013	22AUD/18HC	29 -58 yo	-	1.1
11	11.1	604	Galandra et al., 2019	10.1016/j.cortex.2019.01.004	between-network connectivity	ICA generated	0	anterior salience network		Cingulate_Mid_R	thalamus		Thal_MDl_R	statistical test of difference in FC between AUD and controls	AUD<HC	-1	-3.78	0.0013	22AUD/18HC	29 -58 yo	-	1.1
11	11.1	605	Galandra et al., 2019	10.1016/j.cortex.2019.01.004	between-network connectivity	ICA generated	0	anterior salience network		Cingulate_Mid_R	thalamus		Thal_MDm_L	statistical test of difference in FC between AUD and controls	AUD<HC	-1	-3.78	0.0013	22AUD/18HC	29 -58 yo	-	1.1
11	11.1	606	Galandra et al., 2019	10.1016/j.cortex.2019.01.004	between-network connectivity	ICA generated	0	anterior salience network		Cingulate_Mid_R	thalamus		Thal_MDm_R	statistical test of difference in FC between AUD and controls	AUD<HC	-1	-3.78	0.0013	22AUD/18HC	29 -58 yo	-	1.1
11	11.1	607	Galandra et al., 2019	10.1016/j.cortex.2019.01.004	between-network connectivity	ICA generated	0	anterior salience network		Cingulate_Mid_R	thalamus		Thal_MGN_L	statistical test of difference in FC between AUD and controls	AUD<HC	-1	-3.78	0.0013	22AUD/18HC	29 -58 yo	-	1.1
11	11.1	608	Galandra et al., 2019	10.1016/j.cortex.2019.01.004	between-network connectivity	ICA generated	0	anterior salience network		Cingulate_Mid_R	thalamus		Thal_MGN_R	statistical test of difference in FC between AUD and controls	AUD<HC	-1	-3.78	0.0013	22AUD/18HC	29 -58 yo	-	1.1
11	11.1	609	Galandra et al., 2019	10.1016/j.cortex.2019.01.004	between-network connectivity	ICA generated	0	anterior salience network		Cingulate_Mid_R	thalamus		Thal_PuA_L	statistical test of difference in FC between AUD and controls	AUD<HC	-1	-3.78	0.0013	22AUD/18HC	29 -58 yo	-	1.1
11	11.1	610	Galandra et al., 2019	10.1016/j.cortex.2019.01.004	between-network connectivity	ICA generated	0	anterior salience network		Cingulate_Mid_R	thalamus		Thal_PuA_R	statistical test of difference in FC between AUD and controls	AUD<HC	-1	-3.78	0.0013	22AUD/18HC	29 -58 yo	-	1.1
11	11.1	611	Galandra et al., 2019	10.1016/j.cortex.2019.01.004	between-network connectivity	ICA generated	0	anterior salience network		Cingulate_Mid_R	thalamus		Thal_PuI_L	statistical test of difference in FC between AUD and controls	AUD<HC	-1	-3.78	0.0013	22AUD/18HC	29 -58 yo	-	1.1
11	11.1	612	Galandra et al., 2019	10.1016/j.cortex.2019.01.004	between-network connectivity	ICA generated	0	anterior salience network		Cingulate_Mid_R	thalamus		Thal_PuI_R	statistical test of difference in FC between AUD and controls	AUD<HC	-1	-3.78	0.0013	22AUD/18HC	29 -58 yo	-	1.1
11	11.1	613	Galandra et al., 2019	10.1016/j.cortex.2019.01.004	between-network connectivity	ICA generated	0	anterior salience network		Cingulate_Mid_R	thalamus		Thal_PuL_L	statistical test of difference in FC between AUD and controls	AUD<HC	-1	-3.78	0.0013	22AUD/18HC	29 -58 yo	-	1.1
11	11.1	614	Galandra et al., 2019	10.1016/j.cortex.2019.01.004	between-network connectivity	ICA generated	0	anterior salience network		Cingulate_Mid_R	thalamus		Thal_PuL_R	statistical test of difference in FC between AUD and controls	AUD<HC	-1	-3.78	0.0013	22AUD/18HC	29 -58 yo	-	1.1
11	11.1	615	Galandra et al., 2019	10.1016/j.cortex.2019.01.004	between-network connectivity	ICA generated	0	anterior salience network		Cingulate_Mid_R	thalamus		Thal_PuM_L	statistical test of difference in FC between AUD and controls	AUD<HC	-1	-3.78	0.0013	22AUD/18HC	29 -58 yo	-	1.1
11	11.1	616	Galandra et al., 2019	10.1016/j.cortex.2019.01.004	between-network connectivity	ICA generated	0	anterior salience network		Cingulate_Mid_R	thalamus		Thal_PuM_R	statistical test of difference in FC between AUD and controls	AUD<HC	-1	-3.78	0.0013	22AUD/18HC	29 -58 yo	-	1.1
11	11.1	617	Galandra et al., 2019	10.1016/j.cortex.2019.01.004	between-network connectivity	ICA generated	0	anterior salience network		Cingulate_Mid_R	thalamus		Thal_Re_L	statistical test of difference in FC between AUD and controls	AUD<HC	-1	-3.78	0.0013	22AUD/18HC	29 -58 yo	-	1.1
11	11.1	618	Galandra et al., 2019	10.1016/j.cortex.2019.01.004	between-network connectivity	ICA generated	0	anterior salience network		Cingulate_Mid_R	thalamus		Thal_Re_R	statistical test of difference in FC between AUD and controls	AUD<HC	-1	-3.78	0.0013	22AUD/18HC	29 -58 yo	-	1.1
11	11.1	619	Galandra et al., 2019	10.1016/j.cortex.2019.01.004	between-network connectivity	ICA generated	0	anterior salience network		Cingulate_Mid_R	thalamus		Thal_VA_L	statistical test of difference in FC between AUD and controls	AUD<HC	-1	-3.78	0.0013	22AUD/18HC	29 -58 yo	-	1.1
11	11.1	620	Galandra et al., 2019	10.1016/j.cortex.2019.01.004	between-network connectivity	ICA generated	0	anterior salience network		Cingulate_Mid_R	thalamus		Thal_VA_R	statistical test of difference in FC between AUD and controls	AUD<HC	-1	-3.78	0.0013	22AUD/18HC	29 -58 yo	-	1.1
11	11.1	621	Galandra et al., 2019	10.1016/j.cortex.2019.01.004	between-network connectivity	ICA generated	0	anterior salience network		Cingulate_Mid_R	thalamus		Thal_VL_L	statistical test of difference in FC between AUD and controls	AUD<HC	-1	-3.78	0.0013	22AUD/18HC	29 -58 yo	-	1.1
11	11.1	622	Galandra et al., 2019	10.1016/j.cortex.2019.01.004	between-network connectivity	ICA generated	0	anterior salience network		Cingulate_Mid_R	thalamus		Thal_VL_R	statistical test of difference in FC between AUD and controls	AUD<HC	-1	-3.78	0.0013	22AUD/18HC	29 -58 yo	-	1.1
11	11.1	623	Galandra et al., 2019	10.1016/j.cortex.2019.01.004	between-network connectivity	ICA generated	0	anterior salience network		Cingulate_Mid_R	thalamus		Thal_VPL_L	statistical test of difference in FC between AUD and controls	AUD<HC	-1	-3.78	0.0013	22AUD/18HC	29 -58 yo	-	1.1
11	11.1	624	Galandra et al., 2019	10.1016/j.cortex.2019.01.004	between-network connectivity	ICA generated	0	anterior salience network		Cingulate_Mid_R	thalamus		Thal_VPL_R	statistical test of difference in FC between AUD and controls	AUD<HC	-1	-3.78	0.0013	22AUD/18HC	29 -58 yo	-	1.1
11	11.1	625	Galandra et al., 2019	10.1016/j.cortex.2019.01.004	between-network connectivity	ICA generated	0	anterior salience network		Insula_L	thalamus		Thal_AV_L	statistical test of difference in FC between AUD and controls	AUD<HC	-1	-3.78	0.0013	22AUD/18HC	29 -58 yo	-	1.1
11	11.1	626	Galandra et al., 2019	10.1016/j.cortex.2019.01.004	between-network connectivity	ICA generated	0	anterior salience network		Insula_L	thalamus		Thal_AV_R	statistical test of difference in FC between AUD and controls	AUD<HC	-1	-3.78	0.0013	22AUD/18HC	29 -58 yo	-	1.1
11	11.1	627	Galandra et al., 2019	10.1016/j.cortex.2019.01.004	between-network connectivity	ICA generated	0	anterior salience network		Insula_L	thalamus		Thal_IL_L	statistical test of difference in FC between AUD and controls	AUD<HC	-1	-3.78	0.0013	22AUD/18HC	29 -58 yo	-	1.1
11	11.1	628	Galandra et al., 2019	10.1016/j.cortex.2019.01.004	between-network connectivity	ICA generated	0	anterior salience network		Insula_L	thalamus		Thal_IL_R	statistical test of difference in FC between AUD and controls	AUD<HC	-1	-3.78	0.0013	22AUD/18HC	29 -58 yo	-	1.1
11	11.1	629	Galandra et al., 2019	10.1016/j.cortex.2019.01.004	between-network connectivity	ICA generated	0	anterior salience network		Insula_L	thalamus		Thal_LGN_L	statistical test of difference in FC between AUD and controls	AUD<HC	-1	-3.78	0.0013	22AUD/18HC	29 -58 yo	-	1.1
11	11.1	630	Galandra et al., 2019	10.1016/j.cortex.2019.01.004	between-network connectivity	ICA generated	0	anterior salience network		Insula_L	thalamus		Thal_LGN_R	statistical test of difference in FC between AUD and controls	AUD<HC	-1	-3.78	0.0013	22AUD/18HC	29 -58 yo	-	1.1
11	11.1	631	Galandra et al., 2019	10.1016/j.cortex.2019.01.004	between-network connectivity	ICA generated	0	anterior salience network		Insula_L	thalamus		Thal_LP_L	statistical test of difference in FC between AUD and controls	AUD<HC	-1	-3.78	0.0013	22AUD/18HC	29 -58 yo	-	1.1
11	11.1	632	Galandra et al., 2019	10.1016/j.cortex.2019.01.004	between-network connectivity	ICA generated	0	anterior salience network		Insula_L	thalamus		Thal_LP_R	statistical test of difference in FC between AUD and controls	AUD<HC	-1	-3.78	0.0013	22AUD/18HC	29 -58 yo	-	1.1
11	11.1	633	Galandra et al., 2019	10.1016/j.cortex.2019.01.004	between-network connectivity	ICA generated	0	anterior salience network		Insula_L	thalamus		Thal_MDl_L	statistical test of difference in FC between AUD and controls	AUD<HC	-1	-3.78	0.0013	22AUD/18HC	29 -58 yo	-	1.1
11	11.1	634	Galandra et al., 2019	10.1016/j.cortex.2019.01.004	between-network connectivity	ICA generated	0	anterior salience network		Insula_L	thalamus		Thal_MDl_R	statistical test of difference in FC between AUD and controls	AUD<HC	-1	-3.78	0.0013	22AUD/18HC	29 -58 yo	-	1.1
11	11.1	635	Galandra et al., 2019	10.1016/j.cortex.2019.01.004	between-network connectivity	ICA generated	0	anterior salience network		Insula_L	thalamus		Thal_MDm_L	statistical test of difference in FC between AUD and controls	AUD<HC	-1	-3.78	0.0013	22AUD/18HC	29 -58 yo	-	1.1
11	11.1	636	Galandra et al., 2019	10.1016/j.cortex.2019.01.004	between-network connectivity	ICA generated	0	anterior salience network		Insula_L	thalamus		Thal_MDm_R	statistical test of difference in FC between AUD and controls	AUD<HC	-1	-3.78	0.0013	22AUD/18HC	29 -58 yo	-	1.1
11	11.1	637	Galandra et al., 2019	10.1016/j.cortex.2019.01.004	between-network connectivity	ICA generated	0	anterior salience network		Insula_L	thalamus		Thal_MGN_L	statistical test of difference in FC between AUD and controls	AUD<HC	-1	-3.78	0.0013	22AUD/18HC	29 -58 yo	-	1.1
11	11.1	638	Galandra et al., 2019	10.1016/j.cortex.2019.01.004	between-network connectivity	ICA generated	0	anterior salience network		Insula_L	thalamus		Thal_MGN_R	statistical test of difference in FC between AUD and controls	AUD<HC	-1	-3.78	0.0013	22AUD/18HC	29 -58 yo	-	1.1
11	11.1	639	Galandra et al., 2019	10.1016/j.cortex.2019.01.004	between-network connectivity	ICA generated	0	anterior salience network		Insula_L	thalamus		Thal_PuA_L	statistical test of difference in FC between AUD and controls	AUD<HC	-1	-3.78	0.0013	22AUD/18HC	29 -58 yo	-	1.1
11	11.1	640	Galandra et al., 2019	10.1016/j.cortex.2019.01.004	between-network connectivity	ICA generated	0	anterior salience network		Insula_L	thalamus		Thal_PuA_R	statistical test of difference in FC between AUD and controls	AUD<HC	-1	-3.78	0.0013	22AUD/18HC	29 -58 yo	-	1.1
11	11.1	641	Galandra et al., 2019	10.1016/j.cortex.2019.01.004	between-network connectivity	ICA generated	0	anterior salience network		Insula_L	thalamus		Thal_PuI_L	statistical test of difference in FC between AUD and controls	AUD<HC	-1	-3.78	0.0013	22AUD/18HC	29 -58 yo	-	1.1
11	11.1	642	Galandra et al., 2019	10.1016/j.cortex.2019.01.004	between-network connectivity	ICA generated	0	anterior salience network		Insula_L	thalamus		Thal_PuI_R	statistical test of difference in FC between AUD and controls	AUD<HC	-1	-3.78	0.0013	22AUD/18HC	29 -58 yo	-	1.1
11	11.1	643	Galandra et al., 2019	10.1016/j.cortex.2019.01.004	between-network connectivity	ICA generated	0	anterior salience network		Insula_L	thalamus		Thal_PuL_L	statistical test of difference in FC between AUD and controls	AUD<HC	-1	-3.78	0.0013	22AUD/18HC	29 -58 yo	-	1.1
11	11.1	644	Galandra et al., 2019	10.1016/j.cortex.2019.01.004	between-network connectivity	ICA generated	0	anterior salience network		Insula_L	thalamus		Thal_PuL_R	statistical test of difference in FC between AUD and controls	AUD<HC	-1	-3.78	0.0013	22AUD/18HC	29 -58 yo	-	1.1
11	11.1	645	Galandra et al., 2019	10.1016/j.cortex.2019.01.004	between-network connectivity	ICA generated	0	anterior salience network		Insula_L	thalamus		Thal_PuM_L	statistical test of difference in FC between AUD and controls	AUD<HC	-1	-3.78	0.0013	22AUD/18HC	29 -58 yo	-	1.1
11	11.1	646	Galandra et al., 2019	10.1016/j.cortex.2019.01.004	between-network connectivity	ICA generated	0	anterior salience network		Insula_L	thalamus		Thal_PuM_R	statistical test of difference in FC between AUD and controls	AUD<HC	-1	-3.78	0.0013	22AUD/18HC	29 -58 yo	-	1.1
11	11.1	647	Galandra et al., 2019	10.1016/j.cortex.2019.01.004	between-network connectivity	ICA generated	0	anterior salience network		Insula_L	thalamus		Thal_Re_L	statistical test of difference in FC between AUD and controls	AUD<HC	-1	-3.78	0.0013	22AUD/18HC	29 -58 yo	-	1.1
11	11.1	648	Galandra et al., 2019	10.1016/j.cortex.2019.01.004	between-network connectivity	ICA generated	0	anterior salience network		Insula_L	thalamus		Thal_Re_R	statistical test of difference in FC between AUD and controls	AUD<HC	-1	-3.78	0.0013	22AUD/18HC	29 -58 yo	-	1.1
11	11.1	649	Galandra et al., 2019	10.1016/j.cortex.2019.01.004	between-network connectivity	ICA generated	0	anterior salience network		Insula_L	thalamus		Thal_VA_L	statistical test of difference in FC between AUD and controls	AUD<HC	-1	-3.78	0.0013	22AUD/18HC	29 -58 yo	-	1.1
11	11.1	650	Galandra et al., 2019	10.1016/j.cortex.2019.01.004	between-network connectivity	ICA generated	0	anterior salience network		Insula_L	thalamus		Thal_VA_R	statistical test of difference in FC between AUD and controls	AUD<HC	-1	-3.78	0.0013	22AUD/18HC	29 -58 yo	-	1.1
11	11.1	651	Galandra et al., 2019	10.1016/j.cortex.2019.01.004	between-network connectivity	ICA generated	0	anterior salience network		Insula_L	thalamus		Thal_VL_L	statistical test of difference in FC between AUD and controls	AUD<HC	-1	-3.78	0.0013	22AUD/18HC	29 -58 yo	-	1.1
11	11.1	652	Galandra et al., 2019	10.1016/j.cortex.2019.01.004	between-network connectivity	ICA generated	0	anterior salience network		Insula_L	thalamus		Thal_VL_R	statistical test of difference in FC between AUD and controls	AUD<HC	-1	-3.78	0.0013	22AUD/18HC	29 -58 yo	-	1.1
11	11.1	653	Galandra et al., 2019	10.1016/j.cortex.2019.01.004	between-network connectivity	ICA generated	0	anterior salience network		Insula_L	thalamus		Thal_VPL_L	statistical test of difference in FC between AUD and controls	AUD<HC	-1	-3.78	0.0013	22AUD/18HC	29 -58 yo	-	1.1
11	11.1	654	Galandra et al., 2019	10.1016/j.cortex.2019.01.004	between-network connectivity	ICA generated	0	anterior salience network		Insula_L	thalamus		Thal_VPL_R	statistical test of difference in FC between AUD and controls	AUD<HC	-1	-3.78	0.0013	22AUD/18HC	29 -58 yo	-	1.1
11	11.1	655	Galandra et al., 2019	10.1016/j.cortex.2019.01.004	between-network connectivity	ICA generated	0	anterior salience network		Insula_R	thalamus		Thal_AV_L	statistical test of difference in FC between AUD and controls	AUD<HC	-1	-3.78	0.0013	22AUD/18HC	29 -58 yo	-	1.1
11	11.1	656	Galandra et al., 2019	10.1016/j.cortex.2019.01.004	between-network connectivity	ICA generated	0	anterior salience network		Insula_R	thalamus		Thal_AV_R	statistical test of difference in FC between AUD and controls	AUD<HC	-1	-3.78	0.0013	22AUD/18HC	29 -58 yo	-	1.1
11	11.1	657	Galandra et al., 2019	10.1016/j.cortex.2019.01.004	between-network connectivity	ICA generated	0	anterior salience network		Insula_R	thalamus		Thal_IL_L	statistical test of difference in FC between AUD and controls	AUD<HC	-1	-3.78	0.0013	22AUD/18HC	29 -58 yo	-	1.1
11	11.1	658	Galandra et al., 2019	10.1016/j.cortex.2019.01.004	between-network connectivity	ICA generated	0	anterior salience network		Insula_R	thalamus		Thal_IL_R	statistical test of difference in FC between AUD and controls	AUD<HC	-1	-3.78	0.0013	22AUD/18HC	29 -58 yo	-	1.1
11	11.1	659	Galandra et al., 2019	10.1016/j.cortex.2019.01.004	between-network connectivity	ICA generated	0	anterior salience network		Insula_R	thalamus		Thal_LGN_L	statistical test of difference in FC between AUD and controls	AUD<HC	-1	-3.78	0.0013	22AUD/18HC	29 -58 yo	-	1.1
11	11.1	660	Galandra et al., 2019	10.1016/j.cortex.2019.01.004	between-network connectivity	ICA generated	0	anterior salience network		Insula_R	thalamus		Thal_LGN_R	statistical test of difference in FC between AUD and controls	AUD<HC	-1	-3.78	0.0013	22AUD/18HC	29 -58 yo	-	1.1
11	11.1	661	Galandra et al., 2019	10.1016/j.cortex.2019.01.004	between-network connectivity	ICA generated	0	anterior salience network		Insula_R	thalamus		Thal_LP_L	statistical test of difference in FC between AUD and controls	AUD<HC	-1	-3.78	0.0013	22AUD/18HC	29 -58 yo	-	1.1
11	11.1	662	Galandra et al., 2019	10.1016/j.cortex.2019.01.004	between-network connectivity	ICA generated	0	anterior salience network		Insula_R	thalamus		Thal_LP_R	statistical test of difference in FC between AUD and controls	AUD<HC	-1	-3.78	0.0013	22AUD/18HC	29 -58 yo	-	1.1
11	11.1	663	Galandra et al., 2019	10.1016/j.cortex.2019.01.004	between-network connectivity	ICA generated	0	anterior salience network		Insula_R	thalamus		Thal_MDl_L	statistical test of difference in FC between AUD and controls	AUD<HC	-1	-3.78	0.0013	22AUD/18HC	29 -58 yo	-	1.1
11	11.1	664	Galandra et al., 2019	10.1016/j.cortex.2019.01.004	between-network connectivity	ICA generated	0	anterior salience network		Insula_R	thalamus		Thal_MDl_R	statistical test of difference in FC between AUD and controls	AUD<HC	-1	-3.78	0.0013	22AUD/18HC	29 -58 yo	-	1.1
11	11.1	665	Galandra et al., 2019	10.1016/j.cortex.2019.01.004	between-network connectivity	ICA generated	0	anterior salience network		Insula_R	thalamus		Thal_MDm_L	statistical test of difference in FC between AUD and controls	AUD<HC	-1	-3.78	0.0013	22AUD/18HC	29 -58 yo	-	1.1
11	11.1	666	Galandra et al., 2019	10.1016/j.cortex.2019.01.004	between-network connectivity	ICA generated	0	anterior salience network		Insula_R	thalamus		Thal_MDm_R	statistical test of difference in FC between AUD and controls	AUD<HC	-1	-3.78	0.0013	22AUD/18HC	29 -58 yo	-	1.1
11	11.1	667	Galandra et al., 2019	10.1016/j.cortex.2019.01.004	between-network connectivity	ICA generated	0	anterior salience network		Insula_R	thalamus		Thal_MGN_L	statistical test of difference in FC between AUD and controls	AUD<HC	-1	-3.78	0.0013	22AUD/18HC	29 -58 yo	-	1.1
11	11.1	668	Galandra et al., 2019	10.1016/j.cortex.2019.01.004	between-network connectivity	ICA generated	0	anterior salience network		Insula_R	thalamus		Thal_MGN_R	statistical test of difference in FC between AUD and controls	AUD<HC	-1	-3.78	0.0013	22AUD/18HC	29 -58 yo	-	1.1
11	11.1	669	Galandra et al., 2019	10.1016/j.cortex.2019.01.004	between-network connectivity	ICA generated	0	anterior salience network		Insula_R	thalamus		Thal_PuA_L	statistical test of difference in FC between AUD and controls	AUD<HC	-1	-3.78	0.0013	22AUD/18HC	29 -58 yo	-	1.1
11	11.1	670	Galandra et al., 2019	10.1016/j.cortex.2019.01.004	between-network connectivity	ICA generated	0	anterior salience network		Insula_R	thalamus		Thal_PuA_R	statistical test of difference in FC between AUD and controls	AUD<HC	-1	-3.78	0.0013	22AUD/18HC	29 -58 yo	-	1.1
11	11.1	671	Galandra et al., 2019	10.1016/j.cortex.2019.01.004	between-network connectivity	ICA generated	0	anterior salience network		Insula_R	thalamus		Thal_PuI_L	statistical test of difference in FC between AUD and controls	AUD<HC	-1	-3.78	0.0013	22AUD/18HC	29 -58 yo	-	1.1
11	11.1	672	Galandra et al., 2019	10.1016/j.cortex.2019.01.004	between-network connectivity	ICA generated	0	anterior salience network		Insula_R	thalamus		Thal_PuI_R	statistical test of difference in FC between AUD and controls	AUD<HC	-1	-3.78	0.0013	22AUD/18HC	29 -58 yo	-	1.1
11	11.1	673	Galandra et al., 2019	10.1016/j.cortex.2019.01.004	between-network connectivity	ICA generated	0	anterior salience network		Insula_R	thalamus		Thal_PuL_L	statistical test of difference in FC between AUD and controls	AUD<HC	-1	-3.78	0.0013	22AUD/18HC	29 -58 yo	-	1.1
11	11.1	674	Galandra et al., 2019	10.1016/j.cortex.2019.01.004	between-network connectivity	ICA generated	0	anterior salience network		Insula_R	thalamus		Thal_PuL_R	statistical test of difference in FC between AUD and controls	AUD<HC	-1	-3.78	0.0013	22AUD/18HC	29 -58 yo	-	1.1
11	11.1	675	Galandra et al., 2019	10.1016/j.cortex.2019.01.004	between-network connectivity	ICA generated	0	anterior salience network		Insula_R	thalamus		Thal_PuM_L	statistical test of difference in FC between AUD and controls	AUD<HC	-1	-3.78	0.0013	22AUD/18HC	29 -58 yo	-	1.1
11	11.1	676	Galandra et al., 2019	10.1016/j.cortex.2019.01.004	between-network connectivity	ICA generated	0	anterior salience network		Insula_R	thalamus		Thal_PuM_R	statistical test of difference in FC between AUD and controls	AUD<HC	-1	-3.78	0.0013	22AUD/18HC	29 -58 yo	-	1.1
11	11.1	677	Galandra et al., 2019	10.1016/j.cortex.2019.01.004	between-network connectivity	ICA generated	0	anterior salience network		Insula_R	thalamus		Thal_Re_L	statistical test of difference in FC between AUD and controls	AUD<HC	-1	-3.78	0.0013	22AUD/18HC	29 -58 yo	-	1.1
11	11.1	678	Galandra et al., 2019	10.1016/j.cortex.2019.01.004	between-network connectivity	ICA generated	0	anterior salience network		Insula_R	thalamus		Thal_Re_R	statistical test of difference in FC between AUD and controls	AUD<HC	-1	-3.78	0.0013	22AUD/18HC	29 -58 yo	-	1.1
11	11.1	679	Galandra et al., 2019	10.1016/j.cortex.2019.01.004	between-network connectivity	ICA generated	0	anterior salience network		Insula_R	thalamus		Thal_VA_L	statistical test of difference in FC between AUD and controls	AUD<HC	-1	-3.78	0.0013	22AUD/18HC	29 -58 yo	-	1.1
11	11.1	680	Galandra et al., 2019	10.1016/j.cortex.2019.01.004	between-network connectivity	ICA generated	0	anterior salience network		Insula_R	thalamus		Thal_VA_R	statistical test of difference in FC between AUD and controls	AUD<HC	-1	-3.78	0.0013	22AUD/18HC	29 -58 yo	-	1.1
11	11.1	681	Galandra et al., 2019	10.1016/j.cortex.2019.01.004	between-network connectivity	ICA generated	0	anterior salience network		Insula_R	thalamus		Thal_VL_L	statistical test of difference in FC between AUD and controls	AUD<HC	-1	-3.78	0.0013	22AUD/18HC	29 -58 yo	-	1.1
11	11.1	682	Galandra et al., 2019	10.1016/j.cortex.2019.01.004	between-network connectivity	ICA generated	0	anterior salience network		Insula_R	thalamus		Thal_VL_R	statistical test of difference in FC between AUD and controls	AUD<HC	-1	-3.78	0.0013	22AUD/18HC	29 -58 yo	-	1.1
11	11.1	683	Galandra et al., 2019	10.1016/j.cortex.2019.01.004	between-network connectivity	ICA generated	0	anterior salience network		Insula_R	thalamus		Thal_VPL_L	statistical test of difference in FC between AUD and controls	AUD<HC	-1	-3.78	0.0013	22AUD/18HC	29 -58 yo	-	1.1
11	11.1	684	Galandra et al., 2019	10.1016/j.cortex.2019.01.004	between-network connectivity	ICA generated	0	anterior salience network		Insula_R	thalamus		Thal_VPL_R	statistical test of difference in FC between AUD and controls	AUD<HC	-1	-3.78	0.0013	22AUD/18HC	29 -58 yo	-	1.1
11	11.1	685	Galandra et al., 2019	10.1016/j.cortex.2019.01.004	between-network connectivity	ICA generated	0	anterior salience network		Supp_Motor_Area_L	thalamus		Thal_AV_L	statistical test of difference in FC between AUD and controls	AUD<HC	-1	-3.78	0.0013	22AUD/18HC	29 -58 yo	-	1.1
11	11.1	686	Galandra et al., 2019	10.1016/j.cortex.2019.01.004	between-network connectivity	ICA generated	0	anterior salience network		Supp_Motor_Area_L	thalamus		Thal_AV_R	statistical test of difference in FC between AUD and controls	AUD<HC	-1	-3.78	0.0013	22AUD/18HC	29 -58 yo	-	1.1
11	11.1	687	Galandra et al., 2019	10.1016/j.cortex.2019.01.004	between-network connectivity	ICA generated	0	anterior salience network		Supp_Motor_Area_L	thalamus		Thal_IL_L	statistical test of difference in FC between AUD and controls	AUD<HC	-1	-3.78	0.0013	22AUD/18HC	29 -58 yo	-	1.1
[truncated: 3,875 more rows]
[truncated: 5,000 more columns]

## Sheet: Table S2 - FC relevance matrix
	Precentral_L	Precentral_R	Frontal_Sup_2_L	Frontal_Sup_2_R	Frontal_Mid_2_L	Frontal_Mid_2_R	Frontal_Inf_Oper_L	Frontal_Inf_Oper_R	Frontal_Inf_Tri_L	Frontal_Inf_Tri_R	Frontal_Inf_Orb_2_L	Frontal_Inf_Orb_2_R	Rolandic_Oper_L	Rolandic_Oper_R	Supp_Motor_Area_L	Supp_Motor_Area_R	Olfactory_L	Olfactory_R	Frontal_Sup_Medial_L	Frontal_Sup_Medial_R	Frontal_Med_Orb_L	Frontal_Med_Orb_R	Rectus_L	Rectus_R	OFCmed_L	OFCmed_R	OFCant_L	OFCant_R	OFCpost_L	OFCpost_R	OFClat_L	OFClat_R	Insula_L	Insula_R	Cingulate_Mid_L	Cingulate_Mid_R	Cingulate_Post_L	Cingulate_Post_R	Hippocampus_L	Hippocampus_R	ParaHippocampal_L	ParaHippocampal_R	Amygdala_L	Amygdala_R	Calcarine_L	Calcarine_R	Cuneus_L	Cuneus_R	Lingual_L
[truncated: 166 more rows]
[truncated: 117 more columns]

[truncated: 2 more sheets: Table S3 - Region ranking, Table S4 - Connections scores]
